# Supplementary material for: (E)-2-[2-(2-Thien­yl)vin­yl]-1H-1,3-benzimidazole
Source: Acta Crystallogr Sect E Struct Rep Online. 2008 May 3;64(Pt 6):o964. doi: 10.1107/S1600536808006405 (PMC2961456; doi:10.1107/S1600536808006405)
Supplement: Supplementary file 2 [file e-64-0o964-Isup2.hkl]

# 
# h,k,l, Fc-squared, Fo-squared, sigma(Fo-squared) and status flag 
# 
data_I
_shelx_title ' 1 in P-1                        Pnna' 
_shelx_refln_list_code          4 
_shelx_F_calc_maximum      327.02 
_exptl_crystal_F_000       944.00 
_reflns_d_resolution_high  0.7700 
 
loop_ 
 _symmetry_equiv_pos_as_xyz 
 'x, y, z' 
 '-x+1/2, -y, z' 
 'x, -y+1/2, -z+1/2' 
 '-x+1/2, y+1/2, -z+1/2' 
 '-x, -y, -z' 
 'x-1/2, y, -z' 
 '-x, y-1/2, z-1/2' 
 'x-1/2, -y-1/2, z-1/2' 
 
_cell_length_a    12.2390 
_cell_length_b    16.3890 
_cell_length_c    11.4870 
_cell_angle_alpha  90.000 
_cell_angle_beta   90.000 
_cell_angle_gamma  90.000 
 
_shelx_F_squared_multiplier     1.000 
 
loop_ 
 _refln_index_h 
 _refln_index_k 
 _refln_index_l 
 _refln_F_squared_calc 
 _refln_F_squared_meas 
 _refln_F_squared_sigma 
 _refln_observed_status 
   2   0   0      466.71      701.69     64.11 o 
   4   0   0     1348.42      869.32    155.59 o 
   6   0   0     3374.46     2954.91    459.29 o 
   8   0   0      444.30      411.53     32.43 o 
  10   0   0      574.96      695.25     78.81 o 
  12   0   0        2.61       51.39     53.02 o 
  14   0   0      272.50      261.73     53.88 o 
   2   1   0     1925.05     2231.11     70.76 o 
   4   1   0     1169.31     1069.53     28.54 o 
   6   1   0      174.59      186.71     14.68 o 
   8   1   0      557.33      623.30     35.47 o 
  10   1   0      243.59      260.84     28.70 o 
  12   1   0        7.37       21.74     11.00 o 
  14   1   0       14.66       64.19     60.68 o 
   2   2   0     3283.48     3099.42     76.25 o 
   4   2   0     8447.83     9143.66    241.38 o 
   6   2   0        4.36        6.70      5.12 o 
   8   2   0      436.14      385.12     22.25 o 
  10   2   0      299.12      346.80     37.44 o 
  12   2   0        0.41        2.76      8.49 o 
  14   2   0       11.53       10.38     16.16 o 
   2   3   0       21.26        9.83      3.45 o 
   4   3   0      861.31      835.07     23.57 o 
   6   3   0     5044.67     5311.11    151.73 o 
   8   3   0      432.85      424.94     28.70 o 
  10   3   0      212.83      199.30     20.80 o 
  12   3   0        1.83        6.53     11.31 o 
  14   3   0       40.97       49.96     24.79 o 
   0   4   0   106944.99    74309.93   3172.70 o 
   2   4   0    10587.07    11916.28    321.35 o 
   4   4   0      491.10      606.87     19.77 o 
   6   4   0      366.02      398.84     20.51 o 
   8   4   0       75.08       76.80     14.40 o 
  10   4   0       50.83       57.98     14.28 o 
  12   4   0       11.27        0.70     11.74 o 
  14   4   0       27.98        2.62     23.42 o 
   2   5   0     8053.96     8006.69    215.18 o 
   4   5   0     2092.78     1745.00    137.93 o 
   6   5   0      574.19      479.65     26.21 o 
   8   5   0      422.81      422.71     21.47 o 
  10   5   0      366.48      363.06     29.62 o 
  12   5   0       10.00        5.18     17.33 o 
  14   5   0        3.56       13.14     22.08 o 
   0   6   0     5777.75     4935.84    212.19 o 
   2   6   0       31.35       25.81      5.43 o 
   4   6   0     6827.38     7688.37    234.69 o 
   6   6   0       23.36       58.16     11.61 o 
   8   6   0      909.17      898.07     46.72 o 
  10   6   0      628.79      623.90     45.32 o 
  12   6   0        0.74       27.81     19.22 o 
  14   6   0       40.99       44.12     24.27 o 
   2   7   0       19.91       38.56      8.52 o 
   4   7   0      148.63      172.04     11.63 o 
   6   7   0       23.00       36.52      8.16 o 
   8   7   0      154.46      123.04     14.07 o 
  10   7   0       69.62      143.80     26.72 o 
  12   7   0       29.45       61.50     26.48 o 
  14   7   0        0.07      -13.24     24.01 o 
   0   8   0     4332.99     4400.86    233.68 o 
   2   8   0     5832.07     6566.82    270.20 o 
   4   8   0     6073.56     6100.67    209.55 o 
   6   8   0      890.66      739.85     47.83 o 
   8   8   0        4.86       24.97      9.26 o 
  10   8   0      123.41      175.43     40.27 o 
  12   8   0       46.90       77.83     27.12 o 
  14   8   0       38.70       31.64     25.28 o 
   2   9   0      354.25      270.50     38.17 o 
   4   9   0      382.22      341.91     21.75 o 
   6   9   0       21.48       11.45     10.96 o 
   8   9   0       87.89      107.31     40.50 o 
  10   9   0      191.23      180.02     32.62 o 
  12   9   0        0.48       20.63     21.90 o 
  14   9   0       16.08       13.66     23.47 o 
   0  10   0       71.75       99.82     23.15 o 
   2  10   0      505.81      511.84     46.05 o 
   4  10   0        6.30       18.58      9.35 o 
   6  10   0       33.42       66.05     14.73 o 
   8  10   0      102.61       99.97     29.48 o 
  10  10   0       14.89      -17.64     20.91 o 
  12  10   0        0.13      -33.34     33.34 o 
  14  10   0       10.28       -9.72     19.23 o 
   2  11   0      487.43      598.95     55.67 o 
   4  11   0        9.79       22.10     11.18 o 
   6  11   0     1518.75     1509.90     91.96 o 
   8  11   0       74.26      117.60     29.71 o 
  10  11   0       92.46      151.88     37.16 o 
  12  11   0       18.02       22.59     25.65 o 
   0  12   0      569.87      671.68     72.47 o 
   2  12   0      378.86      320.61     44.22 o 
   4  12   0     1405.02     1553.74     89.32 o 
   6  12   0      883.53      858.47     84.43 o 
   8  12   0        0.76       21.43     21.16 o 
  10  12   0       34.30       77.37     28.78 o 
  12  12   0        9.88        4.81     22.31 o 
   2  13   0      932.90      916.20     83.45 o 
   4  13   0      348.00      388.75     34.46 o 
   6  13   0       95.60       90.49     29.52 o 
   8  13   0      152.55      189.18     40.85 o 
  10  13   0      127.34      132.78     34.28 o 
  12  13   0        4.09       14.30     26.47 o 
   0  14   0      254.23      224.02     43.64 o 
   2  14   0       49.24       67.21     18.30 o 
   4  14   0      113.00      150.07     22.02 o 
   6  14   0       27.29       46.39     24.37 o 
   8  14   0        7.34       12.22     22.10 o 
  10  14   0       50.76       82.11     30.63 o 
   2  15   0      128.62      135.26     21.80 o 
   4  15   0        8.59       30.66     16.63 o 
   6  15   0      102.78      111.71     33.58 o 
   8  15   0        2.12      -26.24     28.25 o 
  10  15   0        0.33       24.72     26.74 o 
   0  16   0      458.87      478.61     67.00 o 
   2  16   0       26.44       20.31     15.73 o 
   4  16   0       92.17      132.59     30.58 o 
   6  16   0       15.55        9.28     20.44 o 
   8  16   0        1.41      -22.61     31.25 o 
  10  16   0        4.75       12.51     28.54 o 
   2  17   0      241.12      288.25     41.24 o 
   4  17   0      130.00      149.64     41.17 o 
   6  17   0       21.85      106.21     34.73 o 
   8  17   0       21.34       30.72     26.43 o 
   0  18   0       42.98       21.27     28.04 o 
   2  18   0       14.61       33.19     20.56 o 
   4  18   0        0.24       28.68     27.55 o 
   6  18   0        2.64        3.36     23.75 o 
   8  18   0        0.02       25.66     28.84 o 
   2  19   0        0.13       21.45     29.62 o 
   4  19   0        4.07       -6.07     22.36 o 
   6  19   0       41.60       16.27     45.45 o 
   0  20   0      196.64      176.51     48.68 o 
   2  20   0        0.25        7.63     33.66 o 
   4  20   0       39.99      115.04     52.89 o 
   2  21   0        4.96       42.87     46.78 o 
   3   0   1       90.58       70.24      6.25 o 
   5   0   1      198.54      157.33     10.14 o 
   7   0   1      324.90      382.30     28.48 o 
   9   0   1      174.02      160.17     18.40 o 
  11   0   1       21.70       24.16     12.61 o 
  13   0   1        4.86        1.75      9.54 o 
  15   0   1        0.49       11.08     24.22 o 
   2   1   1     9852.44    10497.31    137.88 o 
   3   1   1    10803.57    11814.19    196.56 o 
   4   1   1      210.31      103.56      5.74 o 
   5   1   1       37.41       45.94      3.74 o 
   6   1   1     1378.37     1390.45     36.20 o 
   7   1   1      382.57      389.90     17.39 o 
   8   1   1     1717.60     1769.63     73.88 o 
   9   1   1        1.09       13.12      6.22 o 
  10   1   1       13.54       30.10      8.36 o 
  11   1   1       51.35       77.97     12.37 o 
  12   1   1       84.53       94.36     11.28 o 
  13   1   1        0.01        7.79      9.45 o 
  14   1   1        3.28       15.01     11.47 o 
  15   1   1       11.08       22.70     21.96 o 
   1   2   1        7.79        2.29      1.04 o 
   2   2   1    36318.32    36365.31    839.91 o 
   3   2   1     8731.88     9814.12    206.47 o 
   4   2   1     1375.21     1428.18     28.71 o 
   5   2   1      136.43      104.88      5.78 o 
   6   2   1     3523.71     3519.10     81.18 o 
   7   2   1      220.98      220.54     10.91 o 
   8   2   1      649.13      720.06     27.54 o 
   9   2   1       12.32       18.22      8.57 o 
  10   2   1        0.79        3.54      6.46 o 
  11   2   1       13.52       25.37      7.18 o 
  12   2   1      163.08      142.94     13.65 o 
  13   2   1        0.37        5.37      9.26 o 
  14   2   1        2.80        5.11     10.71 o 
  15   2   1        1.14        8.62     15.09 o 
   0   3   1     2850.80     2165.93    117.31 o 
   1   3   1      973.67      915.67     29.66 o 
   2   3   1    30359.58    29351.24    384.39 o 
   3   3   1    10210.60    10610.93    177.50 o 
   4   3   1     1739.21     1977.02     35.32 o 
   5   3   1      645.53      670.28     15.02 o 
   6   3   1       12.48       25.27      3.95 o 
   7   3   1       86.35       86.88      6.35 o 
   8   3   1       32.81       42.06      7.62 o 
   9   3   1       25.24       37.53      6.61 o 
  10   3   1        0.09       17.66      7.87 o 
  11   3   1        4.89        5.99      7.01 o 
  12   3   1       34.89       31.48      9.16 o 
  13   3   1        0.48        9.76      9.81 o 
  14   3   1       21.10       25.74     13.60 o 
  15   3   1       13.66       16.70     17.40 o 
   1   4   1      719.04      618.35     21.05 o 
   2   4   1    29214.49    27346.75    494.45 o 
   3   4   1      315.61      324.45     15.33 o 
   4   4   1       45.80       34.62      5.30 o 
   5   4   1       10.19       18.34      6.91 o 
   6   4   1      761.54      679.19     22.82 o 
   7   4   1       36.50       46.57      5.73 o 
   8   4   1      215.31      193.05     10.31 o 
   9   4   1       23.76       24.82      6.21 o 
  10   4   1      377.74      381.74     20.20 o 
  11   4   1       15.62        9.65      8.20 o 
  12   4   1      291.63      344.33     26.75 o 
  13   4   1        0.34        2.89     10.68 o 
  14   4   1        1.76       -9.26     13.03 o 
  15   4   1        0.05       42.53     18.27 o 
   0   5   1     7722.22     7155.73    248.15 o 
   1   5   1      256.39      242.46     10.54 o 
   2   5   1      693.25      652.47     23.22 o 
   3   5   1     1537.65     1485.27     34.23 o 
   4   5   1      217.62      220.59      8.16 o 
   5   5   1        6.51        2.87      2.67 o 
   6   5   1      706.39      704.29     16.55 o 
   7   5   1      283.87      267.97     14.62 o 
   8   5   1      135.94      128.91      9.13 o 
   9   5   1        4.12       13.39      9.43 o 
  10   5   1       39.33       36.23      8.79 o 
  11   5   1       26.46       15.64     10.98 o 
  12   5   1       81.27       81.20     14.79 o 
  13   5   1        1.74       28.04     16.72 o 
  14   5   1        0.29      112.70     38.04 o 
  15   5   1        1.16       23.10     16.00 o 
   1   6   1       93.88      116.91      7.55 o 
   2   6   1      373.72      309.36     10.80 o 
   3   6   1     9621.47     9598.76    193.02 o 
   4   6   1      161.78      149.83      8.07 o 
   5   6   1       77.39       81.40      6.15 o 
   6   6   1      611.54      583.46     18.40 o 
   7   6   1      162.68      158.90     10.48 o 
   8   6   1      423.55      388.64     18.12 o 
   9   6   1       53.71       62.22      9.01 o 
  10   6   1       17.40       10.64      9.45 o 
  11   6   1       33.53       23.91     11.33 o 
  12   6   1        2.55       15.10     12.41 o 
  13   6   1        2.88       30.85     16.02 o 
  14   6   1       18.70       14.52     13.67 o 
  15   6   1        3.69       17.66     18.02 o 
   0   7   1      478.34      762.88     30.69 o 
   1   7   1       86.87       95.20      7.24 o 
   2   7   1     2149.02     2398.04     61.11 o 
   3   7   1     1568.44     1733.61     40.27 o 
   4   7   1     5194.28     5563.02    141.95 o 
   5   7   1      653.04      665.71     20.09 o 
   6   7   1      133.57      104.59      6.34 o 
   7   7   1       25.61       27.59      8.43 o 
   8   7   1      333.13      366.36     21.22 o 
   9   7   1       14.19       -1.04      8.07 o 
  10   7   1        4.61       28.24     12.80 o 
  11   7   1       71.28       86.65     18.71 o 
  12   7   1       46.86       49.69     16.78 o 
  13   7   1        6.23       -0.80     11.74 o 
  14   7   1        0.20       -6.45     14.11 o 
   1   8   1        9.29       27.99      8.26 o 
   2   8   1     1746.86     1840.81     54.25 o 
   3   8   1      460.96      524.69     18.25 o 
   4   8   1      350.55      335.86     13.00 o 
   5   8   1       29.06       35.12      5.39 o 
   6   8   1      562.11      529.53     24.56 o 
   7   8   1       77.22       76.42      9.27 o 
   8   8   1      442.24      411.47     27.90 o 
   9   8   1       11.18       20.71     16.47 o 
  10   8   1       22.80       12.43     12.76 o 
  11   8   1        7.00       -8.09     12.94 o 
  12   8   1       50.31       33.97     15.50 o 
  13   8   1        5.24        5.05     13.54 o 
  14   8   1        3.15        1.24     13.63 o 
   0   9   1      395.73      341.52     22.72 o 
   1   9   1       35.04       24.82     10.59 o 
   2   9   1      110.62       90.84      8.42 o 
   3   9   1       22.35       20.88      6.97 o 
   4   9   1      752.95      714.60     23.41 o 
   5   9   1      425.74      367.08     18.11 o 
   6   9   1       40.29       53.10     10.23 o 
   7   9   1       23.25       38.21      9.20 o 
   8   9   1      946.69     1026.90     52.03 o 
   9   9   1       68.20       90.35     19.80 o 
  10   9   1      156.88      205.57     26.78 o 
  11   9   1        2.34       13.25     17.09 o 
  12   9   1        9.96       -5.33     12.11 o 
  13   9   1        0.04        3.26     18.97 o 
  14   9   1       15.80       23.72     18.01 o 
   1  10   1      304.47      304.77     17.95 o 
   2  10   1     3880.98     3984.33    115.04 o 
   3  10   1      230.67      227.83     13.17 o 
   4  10   1      424.51      399.56     20.38 o 
   5  10   1       90.28       68.08     11.55 o 
   6  10   1      425.08      437.87     26.43 o 
   7  10   1       42.19       49.75     17.76 o 
   8  10   1      205.76      210.54     25.04 o 
   9  10   1       28.26       42.60     16.06 o 
  10  10   1        1.90       33.09     16.20 o 
  11  10   1       10.88       41.45     17.03 o 
  12  10   1      122.88      127.26     24.35 o 
  13  10   1        8.42       -2.92     13.68 o 
   0  11   1     1480.95     1640.07     94.22 o 
   1  11   1      182.13      193.32     16.10 o 
   2  11   1       39.25       64.01     10.51 o 
   3  11   1      157.14      180.61     16.20 o 
   4  11   1       15.25       18.56      8.45 o 
   5  11   1       38.95       66.02     12.75 o 
   6  11   1      222.11      206.93     17.79 o 
   7  11   1       11.24       17.51     15.18 o 
   8  11   1       12.87       32.17     17.05 o 
   9  11   1        0.36      -19.38     19.38 o 
  10  11   1        8.31        8.92     13.01 o 
  11  11   1       10.99       -8.59     15.12 o 
  12  11   1       12.19       21.40     17.30 o 
  13  11   1       19.46        7.84     15.32 o 
   1  12   1       37.36       62.00     12.42 o 
   2  12   1      516.10      519.41     30.41 o 
   3  12   1       73.09       73.95     12.68 o 
   4  12   1       83.68       86.29     11.16 o 
   5  12   1       33.98       53.29     15.54 o 
   6  12   1       45.13       63.42     17.23 o 
   7  12   1       30.62       61.36     16.45 o 
   8  12   1        7.97        9.73     14.07 o 
   9  12   1        6.09       22.33     15.98 o 
  10  12   1        0.31        5.61     14.25 o 
  11  12   1        1.29      -15.94     17.93 o 
  12  12   1        0.01       22.64     25.01 o 
  13  12   1        0.58        7.45     18.34 o 
   0  13   1      510.08      524.34     44.29 o 
   1  13   1       39.50       68.46     12.94 o 
   2  13   1      116.62      127.42     13.59 o 
   3  13   1       53.07       55.08     11.72 o 
   4  13   1      291.91      326.14     20.70 o 
   5  13   1      278.20      269.76     22.16 o 
   6  13   1        7.34       34.00     16.88 o 
   7  13   1       13.05       39.25     17.85 o 
   8  13   1      211.86      195.61     26.17 o 
   9  13   1       31.20       66.88     19.99 o 
  10  13   1       11.03       24.26     17.53 o 
  11  13   1        0.80        9.11     15.31 o 
  12  13   1        8.50        3.80     15.63 o 
   1  14   1      207.36      207.47     20.67 o 
   2  14   1       31.56       40.01     12.08 o 
   3  14   1      128.07      145.23     16.96 o 
   4  14   1      203.34      187.05     16.55 o 
   5  14   1       68.63       88.20     17.84 o 
   6  14   1       15.62       24.09     15.09 o 
   7  14   1       91.28      109.81     23.42 o 
   8  14   1        4.33       12.12     15.52 o 
   9  14   1        1.14       20.81     16.76 o 
  10  14   1        0.80        0.13     17.45 o 
  11  14   1        6.53       10.09     16.52 o 
   0  15   1      835.65      906.05     71.22 o 
   1  15   1        0.38       -6.49     11.00 o 
   2  15   1        2.47       20.71     12.34 o 
   3  15   1       84.29       80.01     13.60 o 
   4  15   1      298.54      352.29     29.95 o 
   5  15   1       11.38       12.68     11.68 o 
   6  15   1      220.08      211.92     30.58 o 
   7  15   1        0.16        8.77     14.79 o 
   8  15   1       62.32       87.84     23.21 o 
   9  15   1        0.13        8.14     14.37 o 
  10  15   1       14.20       30.72     21.37 o 
  11  15   1        4.90       14.58     21.19 o 
   1  16   1       44.73       52.93     14.18 o 
   2  16   1       16.71       18.30     10.88 o 
   3  16   1        0.93       25.58     12.06 o 
   4  16   1        9.95       20.52     14.73 o 
   5  16   1       11.30       10.71     15.43 o 
   6  16   1       96.28      125.53     25.65 o 
   7  16   1        0.79       54.57     19.39 o 
   8  16   1       15.95       28.17     20.24 o 
   9  16   1        1.74       21.93     21.05 o 
  10  16   1        0.24       28.23     19.57 o 
   0  17   1        3.90       -9.34     16.06 o 
   1  17   1        1.00        1.49     10.04 o 
   2  17   1        0.03       14.72     12.67 o 
   3  17   1       42.95       32.11     13.66 o 
   4  17   1        1.10       -3.58     14.22 o 
   5  17   1        9.67       22.57     25.01 o 
   6  17   1        1.11       -7.92     14.86 o 
   7  17   1        2.89       21.37     18.41 o 
   8  17   1       43.76       50.54     22.55 o 
   9  17   1        0.00       19.33     18.96 o 
   1  18   1       39.61       44.35     14.76 o 
   2  18   1      189.29      232.06     28.84 o 
   3  18   1       20.62       37.73     26.70 o 
   4  18   1        2.27      -12.32     16.26 o 
   5  18   1        2.08       -6.84     15.69 o 
   6  18   1        0.88       43.04     21.72 o 
   7  18   1        3.48       16.88     20.43 o 
   8  18   1        6.75       18.15     21.55 o 
   0  19   1       84.27       73.36     24.58 o 
   1  19   1       18.26       22.80     15.08 o 
   2  19   1        5.37       12.52     18.53 o 
   3  19   1       16.63       13.91     18.13 o 
   4  19   1        0.27       17.66     19.61 o 
   5  19   1        1.68       10.57     16.74 o 
   6  19   1        1.11        6.35     19.46 o 
   7  19   1        0.15       -3.79     19.35 o 
   1  20   1        4.73        0.83     14.26 o 
   2  20   1       58.32       37.39     22.53 o 
   3  20   1       12.01       26.39     23.09 o 
   4  20   1        0.17       30.29     23.18 o 
   5  20   1        1.56       12.53     24.31 o 
   0  21   1        0.03       68.03     82.94 o 
   1  21   1        4.12       33.38     44.26 o 
   2  21   1        1.42       -6.32     27.89 o 
   0   0   2    17152.73    14792.54    335.70 o 
   2   0   2     4013.72     4096.19     99.39 o 
   4   0   2     1886.49     1695.27     57.91 o 
   6   0   2     1733.03     1835.45     61.05 o 
   8   0   2      975.23      965.19     48.81 o 
  10   0   2       62.60       84.63     13.38 o 
  12   0   2      408.98      386.98     45.58 o 
  14   0   2       24.42       40.76     18.47 o 
   1   1   2     6571.64     6672.28    121.72 o 
   2   1   2      984.05      853.08     29.31 o 
   3   1   2     1259.71     1154.60     22.18 o 
   4   1   2      622.32      546.09     13.83 o 
   5   1   2      418.39      439.50     12.99 o 
   6   1   2        8.54       11.93      6.00 o 
   7   1   2      114.49      102.41      7.48 o 
   8   1   2       12.92       26.83      6.49 o 
   9   1   2        0.12       -1.06      5.34 o 
  10   1   2      189.95      217.95     13.44 o 
  11   1   2       22.30       13.52      8.46 o 
  12   1   2        2.56        8.69      8.60 o 
  13   1   2       25.80        7.91      9.62 o 
  14   1   2       81.53       86.03     21.40 o 
  15   1   2       49.23       14.81     18.38 o 
   0   2   2     1283.65     1053.72     46.81 o 
   1   2   2     3686.52     3843.38     43.24 o 
   2   2   2      616.98      629.71     16.36 o 
   3   2   2      865.09      924.35     28.71 o 
   4   2   2     7491.28     7736.37    143.51 o 
   5   2   2        8.29       13.50      6.06 o 
   6   2   2      572.96      598.24     17.55 o 
   7   2   2       13.01       27.96      6.96 o 
   8   2   2      279.99      273.75     13.12 o 
   9   2   2      579.54      612.40     23.22 o 
  10   2   2      325.58      298.51     15.88 o 
  11   2   2       76.74       69.43      9.11 o 
  12   2   2        2.30        8.76      7.73 o 
  13   2   2        0.32       -2.92      7.94 o 
  14   2   2       13.25       -1.25     11.00 o 
  15   2   2       13.46       -9.13     20.17 o 
   1   3   2     2972.32     3763.15    114.08 o 
   2   3   2      185.07       86.73      3.61 o 
   3   3   2     3256.34     3041.16     70.77 o 
   4   3   2      339.93      408.27     14.29 o 
   5   3   2     1296.44     1526.24     55.39 o 
   6   3   2      847.95      702.63     28.47 o 
   7   3   2       31.60       33.43      6.63 o 
   8   3   2      163.59      149.63     10.41 o 
   9   3   2        2.03       -7.44      7.44 o 
  10   3   2      238.32      242.94     17.64 o 
  11   3   2      124.27      117.08     13.55 o 
  12   3   2       44.02       22.09      9.64 o 
  13   3   2       26.35       22.58     11.57 o 
  14   3   2        5.04       18.29     12.39 o 
  15   3   2       14.39       34.05     18.78 o 
   0   4   2      593.16      544.92     17.38 o 
   1   4   2     3134.91     3566.78    122.61 o 
   2   4   2       42.80       42.41      4.47 o 
   3   4   2       87.81      112.57      9.33 o 
   4   4   2      335.69      323.23     15.69 o 
   5   4   2     4014.94     4366.56    125.61 o 
   6   4   2     1368.29     1416.02     48.59 o 
   7   4   2       89.82       78.19      7.34 o 
   8   4   2      120.22      123.45     10.24 o 
   9   4   2      425.97      388.51     18.99 o 
  10   4   2        9.25        8.80      7.80 o 
  11   4   2        6.79       -8.07      8.93 o 
  12   4   2       90.89       88.49     14.98 o 
  13   4   2       31.43       38.22     13.47 o 
  14   4   2        0.39        9.15     12.48 o 
  15   4   2        4.25        4.67     13.86 o 
   1   5   2       22.76       23.27      4.24 o 
   2   5   2     1953.79     1721.56     56.67 o 
   3   5   2      116.13      109.35      9.58 o 
   4   5   2      140.59      118.06     10.50 o 
   5   5   2     3399.45     3733.69    114.38 o 
   6   5   2      422.66      512.97     22.32 o 
   7   5   2       84.14       67.54      9.93 o 
   8   5   2        1.06        9.21      7.68 o 
   9   5   2        3.80       34.85     16.41 o 
  10   5   2      138.69      131.70     13.73 o 
  11   5   2        0.45        5.46      8.58 o 
  12   5   2       25.72       28.20     12.95 o 
  13   5   2        5.24       38.50     16.60 o 
  14   5   2       81.34       36.27     16.85 o 
  15   5   2       10.71       38.53     17.26 o 
   0   6   2     3520.08     3497.67    140.67 o 
   1   6   2       82.80       70.50      5.62 o 
   2   6   2      127.26      122.07      6.36 o 
   3   6   2      106.25       96.21      4.71 o 
   4   6   2     6167.65     6217.88    189.90 o 
   5   6   2     1164.07     1105.78     39.72 o 
   6   6   2      249.39      222.48     14.86 o 
   7   6   2       79.96       93.50     11.57 o 
   8   6   2      449.86      479.66     26.02 o 
   9   6   2      150.46      155.38     14.95 o 
  10   6   2      628.00      601.59     31.10 o 
  11   6   2        4.84       15.14     12.89 o 
  12   6   2        9.68       22.52     12.40 o 
  13   6   2        1.55       25.49     16.60 o 
  14   6   2       31.00        3.52     14.02 o 
  15   6   2        0.13       15.32     17.01 o 
   1   7   2      413.69      408.24     14.35 o 
   2   7   2      651.56      639.77     23.24 o 
   3   7   2       12.31       16.02      3.82 o 
   4   7   2      618.17      680.79     33.74 o 
   5   7   2      576.19      567.25     25.23 o 
   6   7   2      981.14     1139.97     47.80 o 
   7   7   2       87.52      101.46     14.34 o 
   8   7   2       75.00       67.56     13.30 o 
   9   7   2       29.53       41.92     10.51 o 
  10   7   2        0.12        8.75      8.92 o 
  11   7   2      182.04      149.45     18.27 o 
  12   7   2      180.64      152.60     22.58 o 
  13   7   2       11.86       13.11     13.88 o 
  14   7   2       10.48        4.39     13.96 o 
   0   8   2     5204.35     4871.11    175.20 o 
   1   8   2      862.80      957.97     33.93 o 
   2   8   2      278.60      283.77     14.47 o 
   3   8   2      192.61      184.83      9.48 o 
   4   8   2     1041.40      849.03     33.95 o 
   5   8   2      612.89      602.20     27.84 o 
   6   8   2      255.36      287.82     20.82 o 
   7   8   2       34.39       43.92      9.56 o 
   8   8   2       19.77        9.18      9.50 o 
   9   8   2       63.98       68.84     15.23 o 
  10   8   2        1.29        1.02      8.11 o 
  11   8   2       13.94        6.96     12.69 o 
  12   8   2        6.28       29.35     14.26 o 
  13   8   2       25.23       17.14     19.13 o 
  14   8   2       26.74       27.42     17.82 o 
   1   9   2      972.48     1041.03     34.64 o 
   2   9   2      561.79      446.01     18.17 o 
   3   9   2       40.00       68.22      9.38 o 
   4   9   2       76.98       71.18      6.07 o 
   5   9   2      772.59      745.16     36.38 o 
   6   9   2       30.71       33.69     10.19 o 
   7   9   2        6.34       22.46      8.98 o 
   8   9   2        2.22        9.54      7.77 o 
   9   9   2       24.04       21.13     10.49 o 
  10   9   2       58.38       57.53     13.39 o 
  11   9   2        0.15       20.45     14.50 o 
  12   9   2       14.56        9.02     13.96 o 
  13   9   2        0.68       -9.51     15.31 o 
  14   9   2        5.81      -12.45     16.52 o 
   0  10   2      363.36      281.81     28.09 o 
   1  10   2       26.61       23.82      8.63 o 
   2  10   2      244.59      256.12     14.45 o 
   3  10   2       51.04       61.22      7.90 o 
   4  10   2       12.28       19.10      8.45 o 
   5  10   2      588.89      545.10     30.82 o 
   6  10   2      112.15       98.66     13.87 o 
   7  10   2      161.80      168.99     17.11 o 
   8  10   2        7.46       18.40     10.83 o 
   9  10   2       18.56       27.92     11.90 o 
  10  10   2       16.53        7.33     14.14 o 
  11  10   2        4.61        6.45     12.52 o 
  12  10   2        6.21        3.03     12.57 o 
  13  10   2        0.29       21.47     18.70 o 
   1  11   2      253.30      236.03     16.48 o 
   2  11   2      341.42      330.10     18.12 o 
   3  11   2      418.15      376.99     19.35 o 
   4  11   2      155.39      148.15     12.10 o 
   5  11   2      102.64       88.71     14.49 o 
   6  11   2     1913.50     2201.59     96.24 o 
   7  11   2        1.50       -1.69      9.82 o 
   8  11   2      152.44      185.68     21.92 o 
   9  11   2       49.30       46.67     16.42 o 
  10  11   2       19.89       18.16     17.31 o 
  11  11   2       61.59       30.64     16.52 o 
  12  11   2       53.13       51.69     19.73 o 
  13  11   2        7.53        0.07     14.43 o 
   0  12   2      219.17      238.91     24.68 o 
   1  12   2        8.75       41.30     15.74 o 
   2  12   2        1.54        2.02      6.30 o 
   3  12   2      112.22       96.17     10.84 o 
   4  12   2      495.71      479.38     25.58 o 
   5  12   2      166.68      169.83     18.63 o 
   6  12   2       32.31       29.39     15.13 o 
   7  12   2       11.47       55.76     15.49 o 
   8  12   2       23.38       13.99     17.82 o 
   9  12   2       37.51       50.56     16.85 o 
  10  12   2        0.52        0.78     12.93 o 
  11  12   2       10.83        2.10     12.59 o 
  12  12   2        0.96      -20.12     20.12 o 
   1  13   2       79.08      103.20     15.27 o 
   2  13   2      334.03      332.38     20.91 o 
   3  13   2       46.13       39.21     11.95 o 
   4  13   2      138.64      140.53     19.42 o 
   5  13   2       28.24       23.85     11.77 o 
   6  13   2       93.09      121.68     16.54 o 
   7  13   2       11.73       18.58     13.74 o 
   8  13   2        7.14       18.13     16.17 o 
   9  13   2       13.29        2.10     13.91 o 
  10  13   2       82.60       79.03     22.89 o 
  11  13   2        0.37       -9.56     20.26 o 
  12  13   2        8.52      -12.64     16.71 o 
   0  14   2     1425.53     1607.10     98.98 o 
   1  14   2       39.41       49.49     11.92 o 
   2  14   2        4.33        4.93     11.07 o 
   3  14   2       56.12       56.42     13.54 o 
   4  14   2       76.05      109.49     18.12 o 
   5  14   2       40.72       44.25     16.70 o 
   6  14   2       32.03       39.24     15.63 o 
   7  14   2       47.43       38.04     17.60 o 
   8  14   2      108.88      110.83     23.55 o 
   9  14   2        2.13       22.29     18.52 o 
  10  14   2       19.93       34.78     19.77 o 
  11  14   2       17.29       32.71     20.19 o 
   1  15   2        0.25       19.92     11.22 o 
   2  15   2       78.39       69.76     12.64 o 
   3  15   2       64.09       64.25     12.25 o 
   4  15   2       32.76       26.33     10.44 o 
   5  15   2      138.19      108.25     17.51 o 
   6  15   2       30.96       59.34     17.14 o 
   7  15   2        5.43       -9.85     15.07 o 
   8  15   2       38.57       44.16     22.28 o 
   9  15   2       15.83       11.89     15.22 o 
  10  15   2        3.03       20.61     19.07 o 
  11  15   2        1.35       -4.09     19.01 o 
   0  16   2       44.89       73.97     20.64 o 
   1  16   2      121.89      138.02     17.34 o 
   2  16   2       43.74       44.80     12.05 o 
   3  16   2       27.57       52.41     14.97 o 
   4  16   2        6.19       12.03     10.01 o 
   5  16   2       71.72       85.10     20.81 o 
   6  16   2       69.01       84.16     21.97 o 
   7  16   2       27.53       44.39     20.66 o 
   8  16   2       36.58       38.07     21.78 o 
   9  16   2        5.05       -7.16     17.53 o 
  10  16   2        0.03       -4.77     16.29 o 
   1  17   2       52.55       68.83     15.84 o 
   2  17   2      190.76      199.34     23.30 o 
   3  17   2       36.39       48.42     16.06 o 
   4  17   2       79.39       65.29     19.98 o 
   5  17   2        2.24        6.51     15.19 o 
   6  17   2       91.02       80.78     24.37 o 
   7  17   2       16.02       33.91     19.71 o 
   8  17   2        2.48       29.34     21.64 o 
   9  17   2        7.28       25.03     19.78 o 
   0  18   2       12.97        6.09     19.54 o 
   1  18   2        2.12        9.54     11.54 o 
   2  18   2       42.22       62.70     18.96 o 
   3  18   2       34.71       19.49     16.24 o 
   4  18   2       10.62      -11.44     16.11 o 
   5  18   2        2.72       -7.66     15.39 o 
   6  18   2        0.29        2.92     16.17 o 
   7  18   2        0.08        4.66     16.51 o 
   8  18   2        0.95       16.26     24.81 o 
   1  19   2        4.36       17.04     16.26 o 
   2  19   2      157.61      193.14     31.18 o 
   3  19   2        2.25       22.65     20.65 o 
   4  19   2        5.12       -8.77     18.06 o 
   5  19   2        0.31       14.02     35.83 o 
   6  19   2       40.40       57.05     28.60 o 
   0  20   2        6.96        2.98     28.81 o 
   1  20   2       19.69       20.61     27.26 o 
   2  20   2       22.17        2.45     21.67 o 
   3  20   2        4.39        9.45     20.03 o 
   4  20   2        6.22       13.82     25.23 o 
   5  20   2        9.97       -8.00     25.30 o 
   1  21   2       35.42       40.93     32.63 o 
   1   0   3       26.40       52.06     12.60 o 
   3   0   3        0.47        4.42      5.52 o 
   5   0   3        7.83        6.01     11.15 o 
   7   0   3     4063.01     4231.56    151.90 o 
   9   0   3      317.49      248.22     20.06 o 
  11   0   3       45.38       34.76     13.42 o 
  13   0   3       84.69       52.04     20.53 o 
  15   0   3        8.55        3.80     23.48 o 
   0   1   3     4525.84     4299.69    132.61 o 
   1   1   3       18.65       21.71      4.51 o 
   2   1   3      834.50      811.55     26.90 o 
   3   1   3       49.92       43.88      4.83 o 
   4   1   3     1847.04     1729.38     41.39 o 
   5   1   3        8.11       15.15      4.62 o 
   6   1   3       71.33       92.75      6.97 o 
   7   1   3        0.04       11.51      5.63 o 
   8   1   3      179.29      162.77     11.15 o 
   9   1   3        0.36       17.83      8.29 o 
  10   1   3      103.77      137.54     12.68 o 
  11   1   3       14.46       13.71      7.73 o 
  12   1   3        1.88       12.46     10.02 o 
  13   1   3       35.47       25.04     10.85 o 
  14   1   3       13.12        1.89     11.84 o 
  15   1   3       25.15       25.12     20.39 o 
   1   2   3       75.21       55.40      4.33 o 
   2   2   3       20.53        8.02      3.28 o 
   3   2   3     1909.29     2014.42     42.55 o 
   4   2   3       13.37        9.48      4.62 o 
   5   2   3      147.43      134.90      7.25 o 
   6   2   3      262.65      184.24      9.06 o 
   7   2   3       16.83       16.63      5.39 o 
   8   2   3     1111.59     1101.29     33.46 o 
   9   2   3       28.21       48.73      8.11 o 
  10   2   3     1128.94     1096.62     39.60 o 
  11   2   3        1.92        2.12      7.05 o 
  12   2   3      105.30       74.47     14.00 o 
  13   2   3       37.06       37.19     12.02 o 
  14   2   3       21.85        8.95     13.01 o 
  15   2   3        0.08        5.22     22.82 o 
   0   3   3      159.50      165.75     15.18 o 
   1   3   3      173.41      158.64      9.16 o 
   2   3   3      761.02      944.21     20.74 o 
   3   3   3      955.79     1026.02     24.15 o 
   4   3   3       18.46       33.70      7.36 o 
   5   3   3       71.30       72.45      6.25 o 
   6   3   3       17.51       20.88      4.91 o 
   7   3   3       20.63       30.06      9.69 o 
   8   3   3       46.07       57.81      8.39 o 
   9   3   3       15.08       36.43      8.18 o 
  10   3   3       12.41       12.52      9.11 o 
  11   3   3        3.57       13.66      9.68 o 
  12   3   3       79.02       99.89     14.66 o 
  13   3   3       74.90       95.49     16.20 o 
  14   3   3        0.34       15.96     14.04 o 
  15   3   3       12.05       37.77     26.88 o 
   1   4   3       59.97       41.84      5.54 o 
   2   4   3     4118.93     3934.64     72.15 o 
   3   4   3      266.44      365.31      8.67 o 
   4   4   3     1221.02     1350.74     44.00 o 
   5   4   3       16.27       11.88      3.58 o 
   6   4   3     2018.39     2052.54     51.41 o 
   7   4   3      551.06      567.63     27.30 o 
   8   4   3      551.63      572.96     30.47 o 
   9   4   3      180.60      207.35     17.19 o 
  10   4   3      324.68      336.95     23.87 o 
  11   4   3       88.82      105.01     16.67 o 
  12   4   3      158.01      149.47     18.87 o 
  13   4   3       66.77       62.52     18.16 o 
  14   4   3        0.96       -3.73     13.77 o 
  15   4   3        0.00        8.94     19.90 o 
   0   5   3      429.64      393.34     28.59 o 
   1   5   3       79.56       67.78      5.60 o 
   2   5   3      250.93      216.43     10.22 o 
   3   5   3     1345.56     1458.88     41.42 o 
   4   5   3      783.36     1044.99     41.43 o 
   5   5   3      141.28      126.14     10.63 o 
   6   5   3     1306.15     1339.87     47.54 o 
   7   5   3      271.76      259.08     16.81 o 
   8   5   3       14.59       33.61     11.35 o 
   9   5   3        0.07       12.36      6.95 o 
  10   5   3       17.45       12.66     10.11 o 
  11   5   3       14.71       33.31     11.86 o 
  12   5   3        0.11        6.31     13.87 o 
  13   5   3        2.22       12.35     13.47 o 
  14   5   3        0.00       29.97     16.81 o 
  15   5   3        9.55       32.24     20.34 o 
   1   6   3      327.82      332.06     11.20 o 
   2   6   3      407.59      295.20     14.62 o 
   3   6   3     2069.89     2339.36     61.03 o 
   4   6   3       63.16       56.92      8.98 o 
   5   6   3      430.96      449.41     21.91 o 
   6   6   3      554.86      533.21     28.40 o 
   7   6   3        6.57        8.64      9.13 o 
   8   6   3      217.06      174.83     17.49 o 
   9   6   3       14.35       50.52     11.53 o 
  10   6   3      133.32      132.55     16.37 o 
  11   6   3        0.59       16.68     11.04 o 
  12   6   3       36.99       48.21     14.26 o 
  13   6   3       78.07       50.36     16.95 o 
  14   6   3       17.59       35.17     17.20 o 
   0   7   3      396.21      357.22     21.36 o 
   1   7   3        2.38        9.74      6.51 o 
   2   7   3      331.82      401.80     16.94 o 
   3   7   3       68.06       72.22      6.52 o 
   4   7   3     2128.51     2014.48     69.78 o 
   5   7   3       57.48       77.28     10.84 o 
   6   7   3      141.67      127.14     14.78 o 
   7   7   3       31.00       25.28     10.74 o 
   8   7   3       52.43       57.16     12.37 o 
   9   7   3       57.76       53.58     11.50 o 
  10   7   3       52.89       78.46     12.84 o 
  11   7   3        1.10       23.44     15.94 o 
  12   7   3       50.17       65.59     17.14 o 
  13   7   3        4.57       25.58     18.37 o 
  14   7   3        4.28       -1.60     13.03 o 
   1   8   3       16.27       22.90      8.66 o 
   2   8   3      202.90      189.08     10.01 o 
   3   8   3       86.96       89.93      6.89 o 
   4   8   3        0.44       35.39      9.89 o 
   5   8   3      137.20      140.53     13.52 o 
   6   8   3      480.17      430.00     27.80 o 
   7   8   3      482.65      489.91     31.00 o 
   8   8   3      311.79      280.23     22.11 o 
   9   8   3       29.80       34.91     12.15 o 
  10   8   3       11.80        4.66     12.83 o 
  11   8   3      104.89       91.76     17.33 o 
  12   8   3        2.29        9.91     12.85 o 
  13   8   3       14.99       29.23     16.80 o 
  14   8   3        0.03        8.72     16.43 o 
   0   9   3     2043.95     1936.20     87.77 o 
   1   9   3        7.34        6.68      5.72 o 
   2   9   3      208.04      200.53     15.25 o 
   3   9   3      383.00      406.15     16.00 o 
   4   9   3     1739.19     1814.21     72.06 o 
   5   9   3        5.73       39.71     13.67 o 
   6   9   3      410.46      373.81     29.47 o 
   7   9   3      215.22      181.43     16.97 o 
   8   9   3      253.39      297.27     22.83 o 
   9   9   3       15.20       12.90      9.80 o 
  10   9   3      174.48      174.73     23.17 o 
  11   9   3       15.74       19.90     14.42 o 
  12   9   3       20.52       27.77     14.97 o 
  13   9   3        7.50       20.42     20.80 o 
  14   9   3       22.34       33.76     21.37 o 
   1  10   3      124.55      136.63     11.75 o 
   2  10   3      439.80      399.86     20.20 o 
   3  10   3       73.57       80.09      8.53 o 
   4  10   3        0.07       -5.19      8.27 o 
   5  10   3        3.07       50.53     13.76 o 
   6  10   3      120.58      136.32     15.58 o 
   7  10   3      114.42      115.02     15.18 o 
   8  10   3      313.15      245.20     20.87 o 
   9  10   3       34.24       31.62     12.42 o 
  10  10   3       21.61       54.14     16.70 o 
  11  10   3        0.06       10.57     14.61 o 
  12  10   3       23.26        2.42     14.44 o 
  13  10   3        3.29       -0.09     15.38 o 
   0  11   3       35.99       61.58     13.73 o 
   1  11   3      348.72      387.27     20.80 o 
   2  11   3      149.79      154.07     14.21 o 
   3  11   3      280.78      336.71     17.62 o 
   4  11   3       14.17       20.10     17.93 o 
   5  11   3      110.94      135.93     19.97 o 
   6  11   3        9.38       -4.18     10.18 o 
   7  11   3       15.65        7.81     10.35 o 
   8  11   3       53.37       69.29     15.42 o 
   9  11   3       52.55       44.47     14.01 o 
  10  11   3       24.96        3.63     12.86 o 
  11  11   3        4.14       23.50     15.55 o 
  12  11   3        0.00       17.60     15.71 o 
  13  11   3        7.97       14.07     16.82 o 
   1  12   3        3.32       13.72      8.23 o 
   2  12   3      497.48      511.28     26.65 o 
   3  12   3        9.74       11.79      7.62 o 
   4  12   3      105.18      108.13     16.84 o 
   5  12   3       23.17       34.32     13.57 o 
   6  12   3      311.53      297.72     25.20 o 
   7  12   3      191.35      157.13     18.91 o 
   8  12   3       16.41       73.41     23.06 o 
   9  12   3        1.26       -4.10     13.33 o 
  10  12   3        0.61       18.92     16.63 o 
  11  12   3       18.29       22.89     17.16 o 
  12  12   3       19.69       19.83     16.75 o 
   0  13   3        8.09        0.09     12.08 o 
   1  13   3        2.02       40.08     13.86 o 
   2  13   3        2.60       24.43     10.00 o 
   3  13   3       94.89       90.52     11.38 o 
   4  13   3      259.86      238.45     23.98 o 
   5  13   3       44.57       49.14     14.73 o 
   6  13   3       28.89       39.64     13.47 o 
   7  13   3        2.82        8.17     12.66 o 
   8  13   3       49.06       82.19     16.91 o 
   9  13   3       47.76       41.62     16.53 o 
  10  13   3        7.44       -6.86     16.91 o 
  11  13   3        3.66       12.89     16.67 o 
  12  13   3       20.78       15.78     17.94 o 
   1  14   3       52.21       58.35     13.61 o 
   2  14   3        0.73       13.21     10.90 o 
   3  14   3      449.11      447.39     28.90 o 
   4  14   3        8.07       16.11     13.18 o 
   5  14   3       14.99       10.76     11.98 o 
   6  14   3       18.73       42.96     13.86 o 
   7  14   3       42.28       59.40     17.06 o 
   8  14   3      110.20       99.56     23.73 o 
   9  14   3       48.60       23.13     16.97 o 
  10  14   3        8.23      -18.23     18.23 o 
  11  14   3        1.64       -4.70     18.69 o 
   0  15   3      622.79      721.01     56.28 o 
   1  15   3       78.36       88.47     15.63 o 
   2  15   3       88.82       70.62     13.35 o 
   3  15   3       20.66       -3.08     11.00 o 
   4  15   3      115.25      143.46     18.12 o 
   5  15   3       32.96       39.45     15.77 o 
   6  15   3       93.61       80.32     18.15 o 
   7  15   3        7.08       18.58     16.91 o 
   8  15   3      155.62      134.76     25.93 o 
   9  15   3        2.23       21.71     18.48 o 
  10  15   3        0.01       31.63     20.40 o 
   1  16   3        0.16       11.59     10.19 o 
   2  16   3       39.03       77.11     14.62 o 
   3  16   3       69.04       50.82     17.32 o 
   4  16   3        0.02       10.39     10.98 o 
   5  16   3        4.08       -5.83     12.24 o 
   6  16   3      107.83       95.45     24.58 o 
   7  16   3        9.89       27.80     18.75 o 
   8  16   3        4.50       14.67     16.21 o 
   9  16   3        0.06       12.61     22.08 o 
   0  17   3      677.19      625.77     56.38 o 
   1  17   3        9.16       12.77     11.17 o 
   2  17   3       19.45       16.44     15.31 o 
   3  17   3      105.61       91.13     18.04 o 
   4  17   3       36.50       29.78     14.66 o 
   5  17   3       45.64       35.54     20.61 o 
   6  17   3        2.91       23.57     19.81 o 
   7  17   3        0.03        1.58     18.52 o 
   8  17   3        5.86      -21.31     21.31 o 
   9  17   3       25.82       48.84     25.33 o 
   1  18   3       33.10       33.32     18.94 o 
   2  18   3        0.35       -0.71     13.54 o 
   3  18   3       82.26       38.21     19.16 o 
   4  18   3        6.72       35.23     25.02 o 
   5  18   3        1.14        1.27     17.40 o 
   6  18   3        0.07      -22.90     22.90 o 
   7  18   3        0.00      -18.91     18.91 o 
   0  19   3      250.94      171.73     56.79 o 
   1  19   3        1.87       19.48     18.26 o 
   2  19   3        0.01       19.05     18.13 o 
   3  19   3        1.26      -11.88     21.07 o 
   4  19   3        1.46       13.38     20.83 o 
   5  19   3        0.73       30.42     29.05 o 
   6  19   3       34.19       17.80     23.07 o 
   1  20   3        0.18       30.30     36.44 o 
   2  20   3       20.86       86.64     35.41 o 
   3  20   3       13.56        4.34     17.34 o 
   4  20   3        6.40       18.62     26.34 o 
   0   0   4       13.78       29.18     11.69 o 
   2   0   4       76.77      122.59     12.46 o 
   4   0   4     1968.79     2144.74     82.49 o 
   6   0   4      152.99      114.86     11.93 o 
   8   0   4     1374.58     1389.61     65.59 o 
  10   0   4       58.12       63.82     13.38 o 
  12   0   4       74.35       90.42     20.06 o 
  14   0   4       36.58       75.01     25.15 o 
   1   1   4       69.20       77.90      5.60 o 
   2   1   4     2453.28     2289.31     59.57 o 
   3   1   4      384.50      446.26     14.86 o 
   4   1   4      685.52      855.19     26.46 o 
   5   1   4      282.91      342.97     13.78 o 
   6   1   4      294.62      391.68     15.22 o 
   7   1   4       55.48       66.11      7.63 o 
   8   1   4      139.16      124.69     10.37 o 
   9   1   4      468.12      455.27     22.03 o 
  10   1   4      110.63      111.00     11.66 o 
  11   1   4       10.93       15.23      8.65 o 
  12   1   4        8.99       24.72     10.82 o 
  13   1   4       37.42       54.41     17.27 o 
  14   1   4        8.67       11.30     12.84 o 
  15   1   4       25.38        4.40     18.85 o 
   0   2   4      737.14      699.83     27.35 o 
   1   2   4       50.51       50.02      4.01 o 
   2   2   4       83.53      116.58      5.87 o 
   3   2   4     1208.78     1369.58     33.07 o 
   4   2   4      776.35      705.26     22.42 o 
   5   2   4      854.15      875.53     27.37 o 
   6   2   4      638.19      626.23     24.98 o 
   7   2   4       16.63       23.29      7.10 o 
   8   2   4      293.59      248.19     14.47 o 
   9   2   4        4.31        9.09      7.05 o 
  10   2   4        6.63       13.93      7.69 o 
  11   2   4       35.03       19.90     11.16 o 
  12   2   4       45.66       59.24     13.36 o 
  13   2   4        0.05       -9.76     11.14 o 
  14   2   4        4.88        8.23     14.75 o 
  15   2   4        0.00        4.22     20.92 o 
   1   3   4     1475.85     1379.00     46.71 o 
   2   3   4     4428.08     4355.00     81.83 o 
   3   3   4        2.44       -4.31      4.31 o 
   4   3   4      383.07      476.49     14.69 o 
   5   3   4     2134.43     2261.74     71.64 o 
   6   3   4       39.48       22.17      6.89 o 
   7   3   4       16.16       29.88      5.90 o 
   8   3   4      248.08      241.22     14.92 o 
   9   3   4      259.88      277.72     21.46 o 
  10   3   4       18.22       15.20     10.00 o 
  11   3   4       53.48       42.88     12.05 o 
  12   3   4       18.87       49.94     13.26 o 
  13   3   4       42.26       42.31     14.61 o 
  14   3   4        6.44       15.22     15.63 o 
  15   3   4       10.11       37.18     20.56 o 
   0   4   4       54.01       82.44     16.61 o 
   1   4   4       82.04       83.75      5.12 o 
   2   4   4      927.03      955.02     27.96 o 
   3   4   4      133.50      153.17      9.93 o 
   4   4   4      715.23      775.46     21.16 o 
   5   4   4       20.22       30.98      5.91 o 
   6   4   4       90.16       88.64      8.81 o 
   7   4   4      176.07      173.54     17.39 o 
   8   4   4       57.01       66.12     11.93 o 
   9   4   4       56.90       48.97     12.22 o 
  10   4   4        4.49       16.45     11.43 o 
  11   4   4      128.36      137.39     17.47 o 
  12   4   4        0.46       -2.55     10.38 o 
  13   4   4        4.73       18.07     13.92 o 
  14   4   4       10.83       18.83     16.64 o 
  15   4   4       17.75       60.89     23.88 o 
   1   5   4      286.95      327.64     10.27 o 
   2   5   4     1804.55     1634.11     42.94 o 
   3   5   4       64.94       57.19      7.30 o 
   4   5   4      564.94      552.48     19.83 o 
   5   5   4       44.82       55.35     10.78 o 
   6   5   4      991.50     1066.40     43.42 o 
   7   5   4      749.27      731.07     35.64 o 
   8   5   4       45.69       24.26     12.02 o 
   9   5   4       42.55       39.80     11.82 o 
  10   5   4        1.25       -5.17      8.54 o 
  11   5   4       69.59       85.98     14.39 o 
  12   5   4      117.65      157.39     19.23 o 
  13   5   4        5.76        6.14     12.34 o 
  14   5   4       10.31       13.99     16.42 o 
   0   6   4     3994.15     3670.34    207.68 o 
   1   6   4      882.07      835.30     19.52 o 
   2   6   4        0.47        0.33      3.21 o 
   3   6   4       99.82      113.30      6.45 o 
   4   6   4      238.33      188.58     12.55 o 
   5   6   4      328.85      327.69     29.47 o 
   6   6   4      654.51      617.40     29.19 o 
   7   6   4        1.65       38.19     12.73 o 
   8   6   4      574.96      594.34     33.82 o 
   9   6   4      182.44      194.62     19.58 o 
  10   6   4        2.36       22.20     11.56 o 
  11   6   4       12.80       21.02     12.22 o 
  12   6   4       74.12       87.12     17.94 o 
  13   6   4        0.02       37.19     17.70 o 
  14   6   4       10.10       14.67     19.04 o 
   1   7   4     1196.24     1336.24     33.88 o 
   2   7   4      428.63      485.08     15.88 o 
   3   7   4      308.70      277.76     10.56 o 
   4   7   4        0.22       13.98      4.62 o 
   5   7   4     1087.92     1228.56     49.45 o 
   6   7   4      335.58      312.49     22.38 o 
   7   7   4       74.48       87.80     13.78 o 
   8   7   4       54.30       61.79     13.66 o 
   9   7   4        8.70       36.04     14.13 o 
  10   7   4        1.27       22.77     10.99 o 
  11   7   4       43.69      109.51     17.57 o 
  12   7   4        9.83       27.14     14.29 o 
  13   7   4        1.50       30.10     19.24 o 
  14   7   4        1.60        1.14     15.87 o 
   0   8   4       70.17       96.87     11.18 o 
   1   8   4       53.37       53.09      7.22 o 
   2   8   4      559.13      597.52     19.79 o 
   3   8   4      113.72      105.78      8.38 o 
   4   8   4      333.53      281.76     17.49 o 
   5   8   4        0.46        1.63      9.08 o 
   6   8   4        1.74       21.42     10.66 o 
   7   8   4       41.22       43.71     11.26 o 
   8   8   4      358.78      350.12     31.98 o 
   9   8   4      216.18      187.88     22.10 o 
  10   8   4       99.80      128.65     18.12 o 
  11   8   4       12.81       29.29     15.50 o 
  12   8   4       55.47       48.11     18.24 o 
  13   8   4        1.78       -2.10     12.79 o 
  14   8   4        0.67       -2.04     14.41 o 
   1   9   4       46.49       65.63      9.21 o 
   2   9   4      244.81      209.42     14.56 o 
   3   9   4       56.61       59.21      8.23 o 
   4   9   4       59.68       65.47     10.79 o 
   5   9   4      296.94      316.81     21.45 o 
   6   9   4      310.41      265.62     21.22 o 
   7   9   4      588.38      493.23     31.33 o 
   8   9   4       13.86       -9.72      9.72 o 
   9   9   4       19.91       18.41     10.79 o 
  10   9   4        4.27        0.27     12.96 o 
  11   9   4       13.13        8.99     12.78 o 
  12   9   4       51.96       55.37     23.24 o 
  13   9   4       19.93        6.53     15.69 o 
   0  10   4      177.27      200.76     16.95 o 
   1  10   4      250.96      277.56     16.67 o 
   2  10   4      127.44      115.42      9.08 o 
   3  10   4        5.58       -2.89      6.94 o 
   4  10   4      208.80      201.57     18.19 o 
   5  10   4      471.95      483.33     28.93 o 
   6  10   4        0.11        7.78     10.18 o 
   7  10   4       25.30       32.92     15.59 o 
   8  10   4        0.01        7.87      9.78 o 
   9  10   4      211.07      211.22     21.09 o 
  10  10   4        4.75        6.18     11.02 o 
  11  10   4        0.20       -1.84     12.48 o 
  12  10   4        0.00       20.20     17.97 o 
  13  10   4        0.71       -6.38     15.69 o 
   1  11   4      131.83      150.51     13.25 o 
   2  11   4     1383.17     1467.47     50.60 o 
   3  11   4      183.81      140.52     11.93 o 
   4  11   4        2.81       23.98     14.22 o 
   5  11   4        6.43        7.58      9.22 o 
   6  11   4      371.07      368.89     29.12 o 
   7  11   4      221.27      187.24     20.18 o 
   8  11   4      153.74      138.31     18.06 o 
   9  11   4        0.09       -2.09     10.24 o 
  10  11   4        0.20       -4.07     11.61 o 
  11  11   4        0.00       -3.34     13.99 o 
  12  11   4       21.23       32.00     18.19 o 
   0  12   4      379.14      377.79     30.24 o 
   1  12   4        6.16       11.64      7.80 o 
   2  12   4       24.90       25.84     15.36 o 
   3  12   4       23.77       35.15      8.07 o 
   4  12   4      264.79      244.24     21.00 o 
   5  12   4        2.47       -1.13      8.49 o 
   6  12   4       18.55       31.72     13.23 o 
   7  12   4        0.24       27.87     12.98 o 
   8  12   4       17.89       24.49     13.20 o 
   9  12   4      141.80      121.99     21.46 o 
  10  12   4       20.54       12.34     13.64 o 
  11  12   4       53.80       58.06     21.45 o 
  12  12   4       12.89        1.03     17.43 o 
   1  13   4       78.68       82.99     12.10 o 
   2  13   4      598.05      563.77     26.90 o 
   3  13   4       51.83       57.35      9.38 o 
   4  13   4        0.58       19.14     10.48 o 
   5  13   4      200.41      191.54     19.72 o 
   6  13   4        0.58       31.13     16.77 o 
   7  13   4       61.48       40.79     13.48 o 
   8  13   4       13.72       14.74     12.93 o 
   9  13   4        0.47        7.17     13.95 o 
  10  13   4       53.19       20.12     16.83 o 
  11  13   4        1.52        6.14     14.56 o 
   0  14   4      105.30      148.20     25.63 o 
   1  14   4      100.83       99.28     13.15 o 
   2  14   4      298.38      269.08     19.20 o 
   3  14   4       30.85       42.93     12.66 o 
   4  14   4       27.34       31.66     11.23 o 
   5  14   4        0.69       10.24     10.54 o 
   6  14   4        1.55       15.07     11.02 o 
   7  14   4       14.48        4.86     12.25 o 
   8  14   4       71.45       58.96     20.23 o 
   9  14   4        5.37        2.30     12.96 o 
  10  14   4        0.44       -1.78     18.70 o 
  11  14   4        4.81       30.22     19.62 o 
   1  15   4       11.49       24.73     10.17 o 
   2  15   4       24.74       19.17     10.34 o 
   3  15   4       15.81       43.31     14.14 o 
   4  15   4        1.01       -1.02     10.86 o 
   5  15   4      120.43      105.65     19.72 o 
   6  15   4        8.27      -10.81     11.63 o 
   7  15   4       22.89       34.53     17.44 o 
   8  15   4        6.50       30.95     21.11 o 
   9  15   4        1.92       12.54     16.56 o 
  10  15   4        1.59       21.31     24.51 o 
   0  16   4       30.76       27.06     17.92 o 
   1  16   4        1.93       31.43     14.29 o 
   2  16   4       60.83       71.80     18.91 o 
   3  16   4        5.52       14.74     13.33 o 
   4  16   4       10.39       11.68     12.33 o 
   5  16   4        5.40       22.86     14.62 o 
   6  16   4       67.37       85.16     21.64 o 
   7  16   4        1.89       14.60     19.11 o 
   8  16   4       33.23       20.07     22.81 o 
   9  16   4       11.98        3.84     18.35 o 
   1  17   4        1.19       16.09     15.25 o 
   2  17   4      229.04      203.19     30.35 o 
   3  17   4        9.47        8.17     14.31 o 
   4  17   4        8.41       25.83     16.37 o 
   5  17   4       20.54       44.01     21.27 o 
   6  17   4       21.26       10.65     19.92 o 
   7  17   4        0.72        0.37     18.97 o 
   8  17   4       49.36       64.71     26.08 o 
   0  18   4       19.61        2.51     20.58 o 
   1  18   4      106.28       86.45     21.84 o 
   2  18   4        3.67       -2.57     14.31 o 
   3  18   4       28.34       56.46     21.34 o 
   4  18   4        3.91       21.80     21.92 o 
   5  18   4       58.42       69.86     28.68 o 
   6  18   4        0.72       -9.82     24.01 o 
   7  18   4        2.32        8.37     18.28 o 
   1  19   4       22.93       11.14     18.32 o 
   2  19   4       76.32       43.86     21.06 o 
   3  19   4        3.46        7.15     18.46 o 
   4  19   4        0.99       31.33     29.21 o 
   5  19   4       10.94       13.88     21.41 o 
   0  20   4        2.15       17.89     34.73 o 
   1  20   4        3.74       34.85     34.66 o 
   2  20   4       16.48       50.87     33.83 o 
   3  20   4        9.65       11.43     25.70 o 
   1   0   5       23.76        6.45      6.73 o 
   3   0   5       41.42       37.78      9.98 o 
   5   0   5      655.12      689.74     37.58 o 
   7   0   5       86.03       61.16     13.34 o 
   9   0   5       14.74       11.37     11.50 o 
  11   0   5       11.42       27.35     21.91 o 
  13   0   5        0.65       27.14     23.24 o 
   0   1   5     7642.55     7452.50    237.71 o 
   1   1   5     1299.78     1572.02     43.38 o 
   2   1   5      152.46      146.92      7.87 o 
   3   1   5       94.90       89.83      7.64 o 
   4   1   5      485.72      374.68     15.94 o 
   5   1   5      336.02      344.38     15.98 o 
   6   1   5      411.52      406.20     19.58 o 
   7   1   5        7.87       -1.33      5.40 o 
   8   1   5       39.33       46.91      9.21 o 
   9   1   5        3.90        8.86      7.06 o 
  10   1   5       16.62       26.86      8.39 o 
  11   1   5      110.48       94.73     13.87 o 
  12   1   5        6.58        8.21     10.25 o 
  13   1   5       10.70       18.27     14.00 o 
  14   1   5       13.21       38.77     17.62 o 
   1   2   5       47.50       51.47      5.47 o 
   2   2   5     7826.73     8137.93    193.38 o 
   3   2   5       67.46       85.13      7.03 o 
   4   2   5      160.75      204.30     10.96 o 
   5   2   5       39.86       35.75      6.83 o 
   6   2   5      360.63      342.03     15.80 o 
   7   2   5        1.38       26.61      9.35 o 
   8   2   5      355.55      308.82     16.70 o 
   9   2   5       57.10       37.05      7.57 o 
  10   2   5      118.13      119.56     15.53 o 
  11   2   5        2.79        0.40      8.50 o 
  12   2   5       73.78       92.31     15.71 o 
  13   2   5       26.53       43.66     16.68 o 
  14   2   5        0.02       14.91     17.45 o 
   0   3   5     2821.40     3233.81    263.85 o 
   1   3   5      356.07      354.21     15.25 o 
   2   3   5       44.86       74.04      5.08 o 
   3   3   5       98.30       91.37      6.62 o 
   4   3   5      591.28      562.16     18.69 o 
   5   3   5        5.71        7.60      5.91 o 
   6   3   5        0.20       13.79      6.09 o 
   7   3   5      250.17      209.38     12.59 o 
   8   3   5       90.05       98.90     12.03 o 
   9   3   5      218.15      186.59     18.97 o 
  10   3   5      290.49      321.34     25.21 o 
  11   3   5       20.33        6.63     10.77 o 
  12   3   5       14.14       15.37     12.16 o 
  13   3   5       17.09        6.36     14.25 o 
  14   3   5        8.63       16.44     23.17 o 
   1   4   5       47.15       62.76      6.83 o 
   2   4   5        8.44        6.74      6.16 o 
   3   4   5      282.78      310.49     11.18 o 
   4   4   5      563.82      576.12     18.78 o 
   5   4   5      163.10      161.16     10.46 o 
   6   4   5     1215.04     1206.26     46.05 o 
   7   4   5        0.66        3.71      9.28 o 
   8   4   5       23.01       26.30     10.90 o 
   9   4   5        1.42        8.15      9.63 o 
  10   4   5      256.15      316.86     26.12 o 
  11   4   5        7.74        4.34     10.33 o 
  12   4   5       38.77       64.48     15.58 o 
  13   4   5        0.00        7.53     12.43 o 
  14   4   5       22.39       28.71     21.79 o 
   0   5   5     4875.10     5195.92    236.50 o 
   1   5   5       41.87       65.59      7.77 o 
   2   5   5      399.47      474.85     31.28 o 
   3   5   5      416.47      459.41     18.79 o 
   4   5   5        1.25       10.68      6.67 o 
   5   5   5      482.12      514.87     21.76 o 
   6   5   5      442.15      437.18     27.37 o 
   7   5   5      211.84      204.69     18.05 o 
   8   5   5      292.84      288.06     23.20 o 
   9   5   5       47.63       42.54     12.43 o 
  10   5   5      107.87      122.13     18.23 o 
  11   5   5        1.81       -1.49      9.68 o 
  12   5   5        8.90        3.98      9.78 o 
  13   5   5        7.99       14.44     14.47 o 
  14   5   5        3.54        7.11     24.99 o 
   1   6   5       88.16      122.41     10.80 o 
   2   6   5      444.32      511.30     19.85 o 
   3   6   5       58.74       56.50      7.84 o 
   4   6   5     1351.70     1371.56     36.43 o 
   5   6   5        0.72        5.88      5.28 o 
   6   6   5      639.50      648.61     31.70 o 
   7   6   5       31.66       40.28     10.79 o 
   8   6   5      125.35      155.52     17.15 o 
   9   6   5      143.31      124.52     16.53 o 
  10   6   5       25.43       37.58     12.72 o 
  11   6   5       13.13       14.69     13.29 o 
  12   6   5        7.97       11.70     12.80 o 
  13   6   5       54.62       61.29     19.48 o 
  14   6   5        6.23       12.86     19.07 o 
   0   7   5     4029.29     4448.14    250.58 o 
   1   7   5       41.02       39.98      6.42 o 
   2   7   5      354.16      359.56     15.90 o 
   3   7   5        5.49        5.23      4.30 o 
   4   7   5     1348.15     1241.63     75.05 o 
   5   7   5       37.46       56.22     12.17 o 
   6   7   5       91.95       83.30     13.48 o 
   7   7   5        7.38       19.29     12.12 o 
   8   7   5        4.28       -4.54      9.11 o 
   9   7   5       89.94       72.02     13.63 o 
  10   7   5      209.67      300.82     25.90 o 
  11   7   5       68.20       84.98     15.97 o 
  12   7   5        0.70       -4.92     12.11 o 
  13   7   5        0.65       12.45     17.21 o 
  14   7   5       12.98       19.03     20.92 o 
   1   8   5       77.73       72.19      7.66 o 
   2   8   5        4.44       11.52      6.20 o 
   3   8   5      444.88      484.76     18.73 o 
   4   8   5      112.52      103.61     10.45 o 
   5   8   5      124.64      137.41     17.50 o 
   6   8   5      636.86      628.20     35.45 o 
   7   8   5       86.65      123.76     17.50 o 
   8   8   5       34.48       33.14     12.74 o 
   9   8   5       18.94       19.12     12.08 o 
  10   8   5        3.27       24.63     12.98 o 
  11   8   5       60.82       88.81     18.96 o 
  12   8   5        2.71        7.38     12.95 o 
  13   8   5        0.52       23.53     17.17 o 
   0   9   5     1017.64      970.11     78.81 o 
   1   9   5        2.79       16.35      9.38 o 
   2   9   5      998.24      968.94     40.65 o 
   3   9   5       45.26       34.59      7.61 o 
   4   9   5      778.78      773.37     37.35 o 
   5   9   5        5.49        5.32      9.93 o 
   6   9   5      249.64      216.87     18.55 o 
   7   9   5       97.66      136.93     16.86 o 
   8   9   5       60.15       55.87     13.28 o 
   9   9   5        0.08        7.48     10.33 o 
  10   9   5       17.84       45.84     18.00 o 
  11   9   5       15.28       41.04     16.02 o 
  12   9   5       12.60       38.79     18.52 o 
  13   9   5       10.54      -13.55     16.13 o 
   1  10   5       27.96       26.68      9.54 o 
   2  10   5       37.66       27.05      6.52 o 
   3  10   5       89.42       75.50     12.07 o 
   4  10   5     1144.14     1080.30     49.02 o 
   5  10   5       89.92       75.03     12.17 o 
   6  10   5      583.48      569.74     34.56 o 
   7  10   5       44.45       58.20     13.11 o 
   8  10   5       88.98      119.94     20.28 o 
   9  10   5        2.09       21.23     12.92 o 
  10  10   5      158.71      140.97     23.06 o 
  11  10   5       15.20       50.23     23.05 o 
  12  10   5       10.25       -6.49     15.83 o 
   0  11   5      103.54      131.10     19.08 o 
   1  11   5        9.41       14.24      7.89 o 
   2  11   5        0.92        6.20     11.13 o 
   3  11   5      105.81       97.56     10.43 o 
   4  11   5      139.56      114.40     14.45 o 
   5  11   5        8.11       27.51     11.36 o 
   6  11   5       36.33       51.98     13.02 o 
   7  11   5        3.41       25.96     14.05 o 
   8  11   5       36.51       15.09      9.67 o 
   9  11   5        4.50      -10.78     10.78 o 
  10  11   5        3.58        2.85     11.49 o 
  11  11   5       52.46       49.57     21.92 o 
  12  11   5       16.66       35.32     26.57 o 
   1  12   5       40.62       29.98     11.71 o 
   2  12   5        7.58        2.55      8.67 o 
   3  12   5        3.65        3.35      7.57 o 
   4  12   5       32.68       48.50     12.45 o 
   5  12   5       84.68      106.53     14.20 o 
   6  12   5        0.33        5.93      9.04 o 
   7  12   5        5.81       34.80     13.01 o 
   8  12   5       91.68       99.00     17.38 o 
   9  12   5        0.09        0.03     11.92 o 
  10  12   5       99.64       61.27     21.17 o 
  11  12   5        9.00        3.57     16.66 o 
   0  13   5      434.36      468.33     43.35 o 
   1  13   5        1.38       -0.73      8.27 o 
   2  13   5      119.32      115.56     12.16 o 
   3  13   5       26.23       10.27      9.95 o 
   4  13   5      727.98      701.77     43.14 o 
   5  13   5       14.06       20.93     11.89 o 
   6  13   5       22.72       12.02     12.02 o 
   7  13   5        9.50       16.96     12.39 o 
   8  13   5       11.96        4.05     13.68 o 
   9  13   5       25.68       20.69     15.17 o 
  10  13   5       62.33       59.49     22.50 o 
  11  13   5        2.71       33.52     26.13 o 
   1  14   5       22.13       36.20     11.76 o 
   2  14   5       66.87       82.64     14.62 o 
   3  14   5       17.21       49.85     17.77 o 
   4  14   5       48.64       51.41     14.56 o 
   5  14   5       13.73       30.60     13.56 o 
   6  14   5       41.68       22.08     13.17 o 
   7  14   5        1.95       39.52     16.46 o 
   8  14   5        0.19       29.72     23.15 o 
   9  14   5       27.86       33.76     23.05 o 
  10  14   5        0.71       -0.55     19.49 o 
   0  15   5      224.55      202.99     34.65 o 
   1  15   5        5.28        4.43      9.73 o 
   2  15   5        3.12        1.44     12.18 o 
   3  15   5       32.32       36.45     16.87 o 
   4  15   5      346.97      353.31     37.78 o 
   5  15   5        9.35       38.18     17.81 o 
   6  15   5       42.22       22.95     15.79 o 
   7  15   5        2.60        1.41     15.21 o 
   8  15   5       32.02       44.09     23.29 o 
   9  15   5        0.07        1.19     18.29 o 
   1  16   5      130.59      106.85     19.59 o 
   2  16   5       18.84        4.60     12.90 o 
   3  16   5       53.52       76.96     25.60 o 
   4  16   5       14.37        3.44     16.06 o 
   5  16   5        0.08       11.01     16.57 o 
   6  16   5        0.53       -4.08     14.92 o 
   7  16   5       30.58        2.90     17.22 o 
   8  16   5       11.11       30.84     25.69 o 
   9  16   5        0.40       17.54     21.94 o 
   0  17   5       67.51       75.01     29.93 o 
   1  17   5        7.46        6.16     14.44 o 
   2  17   5        0.11       32.74     21.03 o 
   3  17   5       16.28       10.00     15.78 o 
   4  17   5       50.79       11.85     16.26 o 
   5  17   5        0.99       51.89     26.10 o 
   6  17   5        3.50       34.18     23.42 o 
   7  17   5       15.85       11.22     23.21 o 
   1  18   5        0.24       10.16     16.75 o 
   2  18   5       76.08       85.14     25.42 o 
   3  18   5        0.22        9.23     15.84 o 
   4  18   5        8.19       26.79     21.33 o 
   5  18   5       11.11       40.08     27.16 o 
   6  18   5        1.93       -3.90     20.13 o 
   0  19   5       31.42       70.96     67.55 o 
   1  19   5        3.98       -9.25     20.65 o 
   2  19   5        6.80       29.28     21.79 o 
   3  19   5        2.48        3.42     22.52 o 
   4  19   5        1.15      -11.27     25.04 o 
   1  20   5       15.33        6.77     33.81 o 
   0   0   6     5342.85     5656.92    289.40 o 
   2   0   6      691.00      626.28     32.52 o 
   4   0   6     1184.64     1165.65     71.75 o 
   6   0   6      303.52      288.78     28.14 o 
   8   0   6     2107.00     1895.55     92.80 o 
  10   0   6      310.69      327.30     29.71 o 
  12   0   6       22.74       37.96     22.52 o 
  14   0   6       71.91       56.06     30.70 o 
   1   1   6      547.16      484.54     17.83 o 
   2   1   6      423.21      390.53     17.09 o 
   3   1   6     1754.76     1992.83     81.03 o 
   4   1   6       25.18       56.16      7.97 o 
   5   1   6      933.05      950.63     36.94 o 
   6   1   6      167.45      164.40     13.52 o 
   7   1   6       71.04       84.92     10.11 o 
   8   1   6        9.84       29.02     12.81 o 
   9   1   6        0.69       13.89      9.33 o 
  10   1   6       51.42       71.47     11.73 o 
  11   1   6       75.52       63.77     13.16 o 
  12   1   6        0.20       -0.51     11.49 o 
  13   1   6        2.56       16.00     14.68 o 
  14   1   6        6.84        6.70     15.50 o 
   0   2   6       91.60       73.28      9.59 o 
   1   2   6      675.55      802.29     26.88 o 
   2   2   6        0.04       20.08      9.50 o 
   3   2   6      934.55     1001.64     33.30 o 
   4   2   6      282.04      283.98     14.65 o 
   5   2   6      160.93      152.15     10.63 o 
   6   2   6      174.01      147.32     11.43 o 
   7   2   6       29.26       33.39      7.88 o 
   8   2   6       57.43       67.61     11.21 o 
   9   2   6      119.39      138.03     15.17 o 
  10   2   6        1.48       -3.14     11.64 o 
  11   2   6      111.43      112.27     17.59 o 
  12   2   6       45.43       29.32     13.53 o 
  13   2   6        5.91       26.37     17.97 o 
  14   2   6        0.78      -11.54     20.40 o 
   1   3   6      110.85       81.15      6.15 o 
   2   3   6     3078.68     3006.75     78.36 o 
   3   3   6      140.48      158.65      9.75 o 
   4   3   6        1.10       17.58      7.32 o 
   5   3   6      238.29      219.39     12.54 o 
   6   3   6      177.25      164.75     13.26 o 
   7   3   6      133.31      104.94     12.36 o 
   8   3   6      733.24      773.03     35.22 o 
   9   3   6      243.06      236.85     20.83 o 
  10   3   6        1.58        3.68      9.63 o 
  11   3   6        0.57       -5.07     11.29 o 
  12   3   6       24.41       23.03     13.14 o 
  13   3   6        2.95       44.58     19.69 o 
  14   3   6        3.66      -13.64     21.48 o 
   0   4   6      793.63      850.29     61.29 o 
   1   4   6     1179.37     1202.58     32.99 o 
   2   4   6        5.77       17.16      7.23 o 
   3   4   6       75.34       71.55      6.66 o 
   4   4   6      112.75      117.75      9.33 o 
   5   4   6       35.76       46.57      7.27 o 
   6   4   6       35.01       43.75     10.77 o 
   7   4   6       42.48       43.72      8.77 o 
   8   4   6      293.69      265.95     21.29 o 
   9   4   6        2.21        1.89      9.24 o 
  10   4   6        1.94        5.76      9.72 o 
  11   4   6       55.26       69.27     15.27 o 
  12   4   6       35.55       31.68     13.95 o 
  13   4   6       31.31       32.50     17.35 o 
  14   4   6       13.74        9.85     17.65 o 
   1   5   6      458.57      471.24     28.37 o 
   2   5   6     2144.36     2108.06     61.87 o 
   3   5   6      361.30      375.65     14.91 o 
   4   5   6      387.81      377.18     15.39 o 
   5   5   6      266.57      265.47     13.07 o 
   6   5   6      619.39      639.79     32.23 o 
   7   5   6        6.49       11.20     10.24 o 
   8   5   6       75.47      114.79     16.05 o 
   9   5   6       35.20       51.34     16.86 o 
  10   5   6        9.74        6.50     10.73 o 
  11   5   6       34.83       42.37     13.82 o 
  12   5   6      169.34      197.85     24.07 o 
  13   5   6        1.00       51.65     23.87 o 
  14   5   6        9.97       29.04     21.83 o 
   0   6   6     1537.72     1491.55     78.43 o 
   1   6   6       56.23       67.73     12.18 o 
   2   6   6      117.98      109.44      9.87 o 
   3   6   6      213.59      174.93     10.79 o 
   4   6   6       95.04       93.78     11.29 o 
   5   6   6        8.75        5.30      8.06 o 
   6   6   6      136.04      154.92     16.40 o 
   7   6   6      138.06      146.34     16.87 o 
   8   6   6      128.94      140.03     15.49 o 
   9   6   6        0.85        0.76      9.77 o 
  10   6   6        1.06        7.05     10.34 o 
  11   6   6       26.38       19.46     12.86 o 
  12   6   6       89.82       95.80     20.33 o 
  13   6   6        7.91       13.36     17.71 o 
   1   7   6       43.35       69.39     10.60 o 
   2   7   6        2.06       14.34      8.30 o 
   3   7   6      225.72      214.91     13.00 o 
   4   7   6        0.32        9.36      6.94 o 
   5   7   6       35.42       38.25     10.88 o 
   6   7   6        3.11       14.02      9.01 o 
   7   7   6      705.92      688.07     42.00 o 
   8   7   6      158.05      159.37     20.40 o 
   9   7   6      141.36      130.36     18.45 o 
  10   7   6        4.14       23.31     12.97 o 
  11   7   6       21.15       13.98     12.48 o 
  12   7   6        0.02        8.58     13.84 o 
  13   7   6        5.56       32.64     26.05 o 
   0   8   6        9.01       26.46     13.22 o 
   1   8   6        2.16        0.11      8.01 o 
   2   8   6       81.24      111.71     12.99 o 
   3   8   6        1.21        4.14      9.70 o 
   4   8   6      669.52      644.75     30.67 o 
   5   8   6        0.12        7.10     13.54 o 
   6   8   6      211.90      206.21     18.72 o 
   7   8   6        4.05        9.19      8.49 o 
   8   8   6      121.42      169.82     18.27 o 
   9   8   6        2.64       16.68     11.06 o 
  10   8   6      207.30      236.66     26.18 o 
  11   8   6       33.12       33.08     14.80 o 
  12   8   6       24.17       68.38     23.38 o 
  13   8   6        0.01        4.58     16.79 o 
   1   9   6       47.39       50.79     13.66 o 
   2   9   6      282.84      292.78     20.46 o 
   3   9   6      129.87      116.19     10.46 o 
   4   9   6       58.95       85.24     10.82 o 
   5   9   6       30.87       43.77     13.79 o 
   6   9   6      117.36      133.55     15.59 o 
   7   9   6      119.72      136.41     17.66 o 
   8   9   6       11.25       14.29     11.68 o 
   9   9   6       15.28       17.64     18.12 o 
  10   9   6        2.41       24.52     13.43 o 
  11   9   6       12.55       41.01     19.00 o 
  12   9   6       51.11       83.64     24.95 o 
   0  10   6      740.61      692.33     55.07 o 
   1  10   6        0.32        4.92      9.58 o 
   2  10   6        0.73       23.93      8.72 o 
   3  10   6      320.66      287.93     22.66 o 
   4  10   6       28.64       30.10      9.95 o 
   5  10   6       36.99       32.72     13.44 o 
   6  10   6        1.72        6.34     10.18 o 
   7  10   6      169.21      143.50     19.63 o 
   8  10   6        0.97       17.81     11.64 o 
   9  10   6        8.09       -3.45     11.57 o 
  10  10   6        2.85       33.01     16.18 o 
  11  10   6        0.00       18.18     23.89 o 
  12  10   6        1.76       -9.99     16.58 o 
   1  11   6       56.53       79.88     13.77 o 
   2  11   6     1001.32      998.38     48.27 o 
   3  11   6      299.39      279.13     23.48 o 
   4  11   6       23.10       40.54     11.31 o 
   5  11   6       22.77        9.97      9.37 o 
   6  11   6       71.67      108.71     16.17 o 
   7  11   6       79.81       93.97     16.56 o 
   8  11   6       28.62       13.85     11.52 o 
   9  11   6        0.56       21.20     15.30 o 
  10  11   6        5.33       29.84     15.89 o 
  11  11   6        3.24        1.03     18.41 o 
  12  11   6       18.13       16.37     22.84 o 
   0  12   6      168.35      196.96     39.04 o 
   1  12   6      284.83      285.00     26.25 o 
   2  12   6        2.07       15.14     12.38 o 
   3  12   6       75.21       95.57     21.42 o 
   4  12   6      392.95      382.03     34.82 o 
   5  12   6       46.73       79.45     21.75 o 
   6  12   6       97.04       99.77     17.61 o 
   7  12   6       68.25       60.36     24.40 o 
   8  12   6       26.59        6.25     11.80 o 
   9  12   6        0.00       18.79     18.12 o 
  10  12   6       69.17       72.95     26.40 o 
  11  12   6        8.82        7.70     18.40 o 
   1  13   6        1.95       17.64     17.05 o 
   2  13   6      387.98      373.53     29.50 o 
   3  13   6       75.09       61.16     17.90 o 
   4  13   6        5.49       37.61     16.74 o 
   5  13   6       10.95       25.45     14.41 o 
   6  13   6        2.74        6.14     13.72 o 
   7  13   6       27.35       25.30     15.39 o 
   8  13   6      100.90       70.77     22.64 o 
   9  13   6       15.73       -5.41     15.83 o 
  10  13   6       17.06       46.37     24.33 o 
   0  14   6       33.20       50.38     21.66 o 
   1  14   6       28.31       28.77     12.61 o 
   2  14   6      147.79      129.68     18.37 o 
   3  14   6        0.14        8.09     14.28 o 
   4  14   6        0.13       53.77     20.16 o 
   5  14   6       58.33       69.80     20.88 o 
   6  14   6        0.61        9.21     15.27 o 
   7  14   6        2.53       -1.08     14.27 o 
   8  14   6       25.64       15.33     19.59 o 
   9  14   6        0.03       29.76     27.33 o 
  10  14   6       24.60       14.69     21.02 o 
   1  15   6       71.66       74.61     18.26 o 
   2  15   6      227.85      234.38     30.21 o 
   3  15   6      103.78       71.09     19.81 o 
   4  15   6       24.17       41.57     18.96 o 
   5  15   6        0.04        5.06     15.06 o 
   6  15   6        0.23       10.42     17.09 o 
   7  15   6       24.91       18.44     19.71 o 
   8  15   6        3.64        1.82     18.01 o 
   9  15   6       18.84       23.79     28.41 o 
   0  16   6       56.35       10.35     25.10 o 
   1  16   6       51.64       60.82     29.18 o 
   2  16   6        3.31       14.31     17.35 o 
   3  16   6        5.21       34.76     20.92 o 
   4  16   6        2.18       28.46     16.84 o 
   5  16   6       12.52       -9.00     15.80 o 
   6  16   6       16.02       22.37     18.68 o 
   7  16   6       15.25       10.76     20.26 o 
   8  16   6        4.99        8.84     18.95 o 
   1  17   6        4.19       34.28     20.26 o 
   2  17   6      104.89      130.35     30.77 o 
   3  17   6        4.25       -9.33     15.67 o 
   4  17   6       18.05       34.55     21.90 o 
   5  17   6        3.63      -14.30     21.22 o 
   6  17   6       11.46        1.74     22.13 o 
   7  17   6        0.14       19.12     17.78 o 
   0  18   6       23.08      -11.69     28.89 o 
   1  18   6        2.64        1.56     16.24 o 
   2  18   6       22.96       67.51     23.62 o 
   3  18   6        7.80       16.49     19.50 o 
   4  18   6        0.01      -13.44     19.95 o 
   5  18   6        6.46       48.34     26.15 o 
   1  19   6       35.57       28.40     24.84 o 
   2  19   6        7.68        8.26     21.70 o 
   3  19   6       20.17       38.07     29.13 o 
   1   0   7      150.64      110.30     18.77 o 
   3   0   7        4.02       14.51     13.83 o 
   5   0   7      202.03      205.69     21.67 o 
   7   0   7      533.70      551.79     46.65 o 
   9   0   7      121.38      114.08     19.48 o 
  11   0   7      123.77      157.45     32.53 o 
  13   0   7       83.45       98.44     34.10 o 
   0   1   7      776.38      829.77     44.56 o 
   1   1   7     2036.10     2240.47     66.07 o 
   2   1   7        5.34       22.89      7.31 o 
   3   1   7       92.71       95.79      9.99 o 
   4   1   7      635.51      635.65     28.85 o 
   5   1   7      773.87      765.36     39.01 o 
   6   1   7      506.04      516.92     27.65 o 
   7   1   7        6.97       20.85      9.04 o 
   8   1   7        5.93       18.14      7.42 o 
   9   1   7       29.38       15.81      9.41 o 
  10   1   7        4.97        8.98     10.66 o 
  11   1   7        5.05       -7.30     11.78 o 
  12   1   7        3.64       -8.88     13.82 o 
  13   1   7        0.07        5.31     15.27 o 
  14   1   7       11.50        2.38     16.54 o 
   1   2   7      375.92      412.25     18.94 o 
   2   2   7       81.52       89.45      9.44 o 
   3   2   7       14.51       27.07      9.23 o 
   4   2   7       77.02       94.94     10.17 o 
   5   2   7      275.28      234.14     16.21 o 
   6   2   7      465.16      463.22     27.58 o 
   7   2   7      117.16      114.08     12.40 o 
   8   2   7      699.25      694.38     30.39 o 
   9   2   7        0.14      -10.96     10.96 o 
  10   2   7      261.16      234.46     23.24 o 
  11   2   7        7.17       30.84     12.74 o 
  12   2   7        3.06       14.80     15.48 o 
  13   2   7        1.60        8.89     15.18 o 
   0   3   7       85.51      103.25     19.06 o 
   1   3   7      515.09      521.24     20.66 o 
   2   3   7       84.51      112.73      8.92 o 
   3   3   7      637.76      558.25     21.32 o 
   4   3   7       20.77       29.78      7.56 o 
   5   3   7     1256.93     1234.45     43.31 o 
   6   3   7      125.20      120.32     11.47 o 
   7   3   7      126.90      129.54     13.29 o 
   8   3   7       53.83       73.87     10.99 o 
   9   3   7      226.75      255.83     22.34 o 
  10   3   7      190.08      187.99     20.76 o 
  11   3   7       18.28       21.32     12.59 o 
  12   3   7        3.21       -5.05     12.74 o 
  13   3   7        0.07       23.85     17.63 o 
   1   4   7        9.79       28.05     10.69 o 
   2   4   7     1211.48     1220.70     46.75 o 
   3   4   7       27.39       43.37      5.90 o 
   4   4   7      596.45      571.10     24.09 o 
   5   4   7       11.43       20.06      8.86 o 
   6   4   7       25.32       23.86      8.32 o 
   7   4   7       51.76       61.41     10.52 o 
   8   4   7       55.13       86.62     14.00 o 
   9   4   7        0.01       14.37     10.61 o 
  10   4   7      142.53      116.00     18.06 o 
  11   4   7       34.18       29.75     13.89 o 
  12   4   7       20.52       28.19     15.92 o 
  13   4   7       26.62       15.82     16.85 o 
   0   5   7       78.08      117.92     22.55 o 
   1   5   7        3.38       41.96     20.70 o 
   2   5   7       32.81       53.35     10.85 o 
   3   5   7        2.35        6.02      7.49 o 
   4   5   7      144.53      153.86     10.74 o 
   5   5   7      131.68      133.05     11.26 o 
   6   5   7        0.01       19.56     11.16 o 
   7   5   7       81.22       77.58     13.29 o 
   8   5   7        0.02       -9.11     10.19 o 
   9   5   7      184.15      195.72     20.90 o 
  10   5   7       29.04       51.00     18.43 o 
  11   5   7       28.02       39.30     13.93 o 
  12   5   7        3.85       -8.43     13.45 o 
  13   5   7       15.47        3.88     17.70 o 
   1   6   7      384.89      409.10     28.84 o 
   2   6   7       37.78       55.44     11.28 o 
   3   6   7       97.04      113.38     14.28 o 
   4   6   7       26.12       48.00      9.32 o 
   5   6   7      163.05      148.40     12.84 o 
   6   6   7      230.18      246.41     19.52 o 
   7   6   7       98.62      126.36     14.45 o 
   8   6   7       11.73       44.17     12.12 o 
   9   6   7        2.82        8.48     14.45 o 
  10   6   7      139.55      139.19     19.78 o 
  11   6   7        7.82       11.91     12.22 o 
  12   6   7        8.56       33.65     16.38 o 
  13   6   7        3.02       44.20     25.25 o 
   0   7   7      266.49      223.37     26.11 o 
   1   7   7       72.94      100.68     16.02 o 
   2   7   7        0.01       20.83      9.41 o 
   3   7   7      324.97      333.01     22.81 o 
   4   7   7      759.68      738.33     45.95 o 
   5   7   7        5.39        1.04      7.37 o 
   6   7   7       35.15       52.90     15.14 o 
   7   7   7       54.20       44.61     11.38 o 
   8   7   7        1.26       18.72     11.49 o 
   9   7   7        0.01       20.56     13.62 o 
  10   7   7      228.73      245.40     25.57 o 
  11   7   7        0.86       33.89     15.97 o 
  12   7   7        2.38        6.34     14.44 o 
  13   7   7        2.12       -1.19     18.08 o 
   1   8   7       92.40      114.57     14.18 o 
   2   8   7      189.10      163.43     16.54 o 
   3   8   7       23.33       72.72     12.10 o 
   4   8   7      119.47      123.57     16.13 o 
   5   8   7      272.79      275.65     25.39 o 
   6   8   7        4.71       14.05     12.62 o 
   7   8   7       63.17       28.00     14.53 o 
   8   8   7       86.63      101.59     21.18 o 
   9   8   7       76.10       84.12     18.33 o 
  10   8   7       11.01       21.31     18.23 o 
  11   8   7        0.00        1.62     12.14 o 
  12   8   7        7.03       21.63     16.39 o 
   0   9   7     1630.79     1689.48    108.74 o 
   1   9   7      711.71      779.75     43.51 o 
   2   9   7      286.03      301.87     24.26 o 
   3   9   7        3.12       20.63     12.11 o 
   4   9   7        5.22        3.17     10.87 o 
   5   9   7      326.18      270.84     24.74 o 
   6   9   7      157.02      169.34     20.81 o 
   7   9   7        4.04       13.18     11.92 o 
   8   9   7       50.09       74.94     16.18 o 
   9   9   7      193.67      158.54     23.50 o 
  10   9   7        7.04       15.61     14.39 o 
  11   9   7        7.39       37.45     21.66 o 
  12   9   7        2.68       12.02     21.37 o 
   1  10   7      175.51      153.17     16.37 o 
   2  10   7      105.43      135.15     15.38 o 
   3  10   7        0.00        0.26     10.11 o 
   4  10   7        5.02       18.49     15.16 o 
   5  10   7       76.28       72.43     20.29 o 
   6  10   7      270.65      278.44     33.80 o 
   7  10   7       18.42       45.69     16.12 o 
   8  10   7        0.33        2.43     12.20 o 
   9  10   7       10.62      -14.03     14.03 o 
  10  10   7       10.91       17.56     17.78 o 
  11  10   7        7.22       13.77     18.59 o 
   0  11   7       19.35       45.09     25.20 o 
   1  11   7       50.79       62.67     14.11 o 
   2  11   7       26.81       23.93     11.37 o 
   3  11   7       38.10       34.87     13.37 o 
   4  11   7        0.42       13.14     20.95 o 
   5  11   7      298.72      321.40     33.33 o 
   6  11   7       19.15       60.72     25.43 o 
   7  11   7        2.24        0.15     12.79 o 
   8  11   7       59.82       66.75     18.55 o 
   9  11   7       60.29       38.62     24.45 o 
  10  11   7        9.38        9.81     16.74 o 
  11  11   7        7.58        4.73     19.16 o 
   1  12   7        9.45       17.92     14.40 o 
   2  12   7        8.68       34.94     15.21 o 
   3  12   7        0.01      -16.77     16.77 o 
   4  12   7        0.56       35.51     16.63 o 
   5  12   7      163.49       94.50     29.78 o 
   6  12   7       25.33       26.68     16.74 o 
   7  12   7       36.66       57.43     20.98 o 
   8  12   7        0.39       15.89     22.42 o 
   9  12   7        2.20       37.29     23.92 o 
  10  12   7        0.01       37.32     23.36 o 
   0  13   7      386.30      337.05     50.68 o 
   1  13   7      144.36      112.51     17.86 o 
   2  13   7       77.75       93.94     16.29 o 
   3  13   7        9.92        8.15     16.26 o 
   4  13   7       16.32        9.04     14.53 o 
   5  13   7        4.32       -6.45     14.68 o 
   6  13   7       65.76       37.14     17.98 o 
   7  13   7       77.28       81.90     20.86 o 
   8  13   7       19.46       22.90     22.12 o 
   9  13   7       18.10        8.14     16.73 o 
  10  13   7        4.89       42.01     24.93 o 
   1  14   7      389.00      376.56     35.75 o 
   2  14   7        0.04       22.53     20.62 o 
   3  14   7        6.76       27.59     16.35 o 
   4  14   7        5.10       22.95     15.72 o 
   5  14   7       41.13       47.72     19.58 o 
   6  14   7       23.63       35.09     18.15 o 
   7  14   7       25.73       50.51     22.57 o 
   8  14   7       10.15       34.14     31.47 o 
   9  14   7        4.75       35.30     22.49 o 
   0  15   7       49.17       38.25     26.48 o 
   1  15   7        6.54       -0.44     14.66 o 
   2  15   7       22.49       33.26     18.42 o 
   3  15   7       16.40       38.64     18.13 o 
   4  15   7       73.62       49.05     20.09 o 
   5  15   7       21.13       18.10     15.98 o 
   6  15   7       44.68       55.61     23.35 o 
   7  15   7       14.26        1.14     15.74 o 
   8  15   7       57.74       56.62     28.47 o 
   1  16   7       58.68       79.52     25.59 o 
   2  16   7        8.56       23.62     22.00 o 
   3  16   7        1.38       -0.78     14.70 o 
   4  16   7       11.84        3.47     13.62 o 
   5  16   7        3.46       17.36     20.79 o 
   6  16   7        1.26        8.58     22.43 o 
   7  16   7        2.39       -8.02     19.92 o 
   0  17   7       72.48       19.20     29.54 o 
   1  17   7        0.77       -1.15     16.09 o 
   2  17   7        1.12       23.54     22.33 o 
   3  17   7        2.77      -15.08     20.72 o 
   4  17   7        0.94       -3.52     15.35 o 
   5  17   7       37.84       22.67     20.76 o 
   1  18   7       50.83       49.08     26.46 o 
   2  18   7        0.89       29.37     25.19 o 
   3  18   7        5.15       58.67     29.97 o 
   4  18   7       13.50       -1.16     19.10 o 
   0   0   8      229.41      273.89     36.76 o 
   2   0   8        9.12       20.41     10.22 o 
   4   0   8      122.72      100.51     16.15 o 
   6   0   8       99.36      129.46     19.99 o 
   8   0   8      440.15      380.97     36.46 o 
  10   0   8       66.54       96.77     34.04 o 
  12   0   8       20.61       21.22     25.61 o 
   1   1   8      444.13      453.54     23.20 o 
   2   1   8      565.28      507.02     27.76 o 
   3   1   8      521.31      495.24     26.48 o 
   4   1   8      552.04      529.19     26.31 o 
   5   1   8        9.26       28.97      9.86 o 
   6   1   8      138.46      122.44     15.40 o 
   7   1   8     1250.71     1257.89     53.13 o 
   8   1   8        0.28       17.91      9.19 o 
   9   1   8        8.25        5.34     16.48 o 
  10   1   8        4.71       17.26     12.08 o 
  11   1   8       65.02       52.30     17.74 o 
  12   1   8        3.60       -6.69     15.39 o 
  13   1   8        3.06       31.79     20.15 o 
   0   2   8      111.10      146.19     25.08 o 
   1   2   8       25.89       26.09      8.14 o 
   2   2   8       27.92       41.30     10.38 o 
   3   2   8        0.06        2.61      8.30 o 
   4   2   8      666.97      691.17     32.83 o 
   5   2   8        0.61       -3.10      9.08 o 
   6   2   8      131.50      150.69     14.73 o 
   7   2   8      393.73      324.78     22.60 o 
   8   2   8        4.16       14.50     10.64 o 
   9   2   8        0.79       18.63     12.22 o 
  10   2   8       56.90       92.92     16.58 o 
  11   2   8        0.11       14.07     15.09 o 
  12   2   8        0.09        6.95     14.53 o 
  13   2   8        0.71        7.80     17.22 o 
   1   3   8       20.90       32.12      9.59 o 
   2   3   8       49.82       70.19     12.79 o 
   3   3   8      174.00      172.83     13.22 o 
   4   3   8        0.43       28.90      9.13 o 
   5   3   8        5.39       16.51      7.36 o 
   6   3   8        0.02       -1.75      8.58 o 
   7   3   8      109.73      100.16     13.54 o 
   8   3   8      132.29      116.71     17.19 o 
   9   3   8       27.77       58.97     15.69 o 
  10   3   8        0.02       50.75     14.18 o 
  11   3   8        2.72       12.66     14.65 o 
  12   3   8        6.81       -6.82     15.70 o 
  13   3   8        1.22       16.80     20.54 o 
   0   4   8      150.66      158.42     29.47 o 
   1   4   8      607.98      597.90     35.10 o 
   2   4   8       29.71       46.56     12.97 o 
   3   4   8      380.19      391.30     24.29 o 
   4   4   8       32.17       70.68     14.25 o 
   5   4   8        3.28       13.75      7.06 o 
   6   4   8      229.79      187.79     15.48 o 
   7   4   8       26.27       31.46      9.90 o 
   8   4   8      119.17      117.26     15.12 o 
   9   4   8        3.83       13.49     10.97 o 
  10   4   8       13.48       26.10     12.76 o 
  11   4   8        0.59       19.66     12.91 o 
  12   4   8        7.80       48.21     22.55 o 
  13   4   8       32.52       46.03     26.77 o 
   1   5   8      290.09      290.68     23.55 o 
   2   5   8       10.22       39.94     14.03 o 
   3   5   8      309.47      310.15     22.47 o 
   4   5   8        4.81       16.80      8.91 o 
   5   5   8       88.48       87.73     11.92 o 
   6   5   8      141.69      149.71     16.66 o 
   7   5   8      371.49      367.95     26.08 o 
   8   5   8       66.25       88.71     15.09 o 
   9   5   8       35.85       40.69     12.62 o 
  10   5   8       20.29       36.64     15.78 o 
  11   5   8       17.89       42.87     21.71 o 
  12   5   8       14.42       44.45     19.99 o 
   0   6   8      396.34      480.79     48.70 o 
   1   6   8        8.11       25.26     11.90 o 
   2   6   8      578.43      616.78     37.14 o 
   3   6   8      662.15      649.44     36.25 o 
   4   6   8      670.84      708.55     38.85 o 
   5   6   8        0.01        8.63      9.79 o 
   6   6   8       91.13      132.65     23.56 o 
   7   6   8        8.91        9.41     10.82 o 
   8   6   8       15.36       -0.18     12.66 o 
   9   6   8       36.37       33.98     14.79 o 
  10   6   8      120.22      161.01     24.75 o 
  11   6   8        1.77       -1.35     13.02 o 
  12   6   8        0.85       28.17     18.14 o 
   1   7   8       53.40       72.06     14.96 o 
   2   7   8      278.51      274.92     22.54 o 
   3   7   8      771.58      701.11     36.79 o 
   4   7   8      777.54      839.71     52.96 o 
   5   7   8       85.13       74.51     16.93 o 
   6   7   8       58.17       61.29     21.14 o 
   7   7   8      283.15      244.20     24.08 o 
   8   7   8        0.42       15.26     13.19 o 
   9   7   8        9.67        4.67     11.93 o 
  10   7   8        0.45       -3.23     12.63 o 
  11   7   8        7.57       13.41     15.82 o 
  12   7   8       35.15       20.36     21.44 o 
   0   8   8      280.90      307.52     38.24 o 
   1   8   8       19.10       31.37     13.65 o 
   2   8   8        1.23        3.94     10.10 o 
   3   8   8       75.99      103.88     14.05 o 
   4   8   8       34.95       73.76     22.05 o 
   5   8   8       31.59       31.20     17.23 o 
   6   8   8      132.99      148.98     24.13 o 
   7   8   8        0.25       35.62     18.04 o 
   8   8   8        1.68       29.51     15.24 o 
   9   8   8        0.11       -8.67     13.20 o 
  10   8   8        0.15       20.92     17.58 o 
  11   8   8        5.58       12.13     15.14 o 
  12   8   8        1.58       21.05     22.58 o 
   1   9   8        1.61       -4.24      8.71 o 
   2   9   8       57.73       54.13     13.05 o 
   3   9   8      124.01      119.24     18.26 o 
   4   9   8       87.92      114.43     23.22 o 
   5   9   8       64.58      106.57     21.88 o 
   6   9   8        0.03        1.56     14.19 o 
   7   9   8        0.75       10.97     14.26 o 
   8   9   8        6.70       -4.34     13.15 o 
   9   9   8        0.61       -7.91     16.48 o 
  10   9   8        4.25        7.04     16.08 o 
  11   9   8       10.05       24.27     21.75 o 
   0  10   8        7.32       -1.34     16.66 o 
   1  10   8        2.24        0.32      9.31 o 
   2  10   8      381.90      327.06     26.34 o 
   3  10   8      327.98      282.75     27.39 o 
   4  10   8        0.68       11.89     14.92 o 
   5  10   8       12.91       28.99     20.29 o 
   6  10   8       24.85       29.94     18.41 o 
   7  10   8        2.99       -2.23     12.48 o 
   8  10   8       21.31       58.10     19.21 o 
   9  10   8        7.90       26.24     20.99 o 
  10  10   8        1.77      -17.13     17.13 o 
  11  10   8        4.99      -12.07     18.11 o 
   1  11   8        7.06       14.49     10.10 o 
   2  11   8       93.68      103.73     19.13 o 
   3  11   8      153.58      136.29     23.79 o 
   4  11   8      333.24      288.70     32.14 o 
   5  11   8       39.99       16.02     15.94 o 
   6  11   8      131.66      180.10     29.62 o 
   7  11   8       65.11       79.41     23.17 o 
   8  11   8       41.22       41.50     22.71 o 
   9  11   8        1.45       13.70     19.38 o 
  10  11   8        6.56       11.86     16.59 o 
   0  12   8       15.61        2.41     14.49 o 
   1  12   8       83.09       97.53     19.15 o 
   2  12   8       82.94       59.91     15.41 o 
   3  12   8       43.26       34.50     17.47 o 
   4  12   8       35.88       26.53     17.17 o 
   5  12   8       85.20      109.62     24.14 o 
   6  12   8       18.01       -0.86     15.22 o 
   7  12   8       13.71       -7.83     16.67 o 
   8  12   8        0.12        3.44     16.42 o 
   9  12   8        3.63       29.73     24.50 o 
   1  13   8        7.03        7.21     11.41 o 
   2  13   8        1.48       41.33     19.58 o 
   3  13   8      145.43      166.22     32.13 o 
   4  13   8        0.38       -2.40     15.16 o 
   5  13   8        6.22      -18.53     18.54 o 
   6  13   8       32.46       18.76     17.24 o 
   7  13   8        5.56       15.20     21.04 o 
   8  13   8        1.56       13.00     19.86 o 
   9  13   8        1.88       40.38     25.22 o 
   0  14   8      323.02      292.68     47.41 o 
   1  14   8        0.39       19.08     12.27 o 
   2  14   8        0.00       10.05     17.09 o 
   3  14   8        0.48       20.96     18.74 o 
   4  14   8        5.39       16.69     18.57 o 
   5  14   8        2.85        8.49     16.31 o 
   6  14   8       36.62       30.23     19.49 o 
   7  14   8       14.10       16.20     19.32 o 
   8  14   8        2.29       44.98     27.73 o 
   1  15   8        3.58        4.56     14.43 o 
   2  15   8       33.82       14.11     15.66 o 
   3  15   8        0.65       21.35     23.08 o 
   4  15   8        2.89       23.40     19.42 o 
   5  15   8        2.37        8.22     16.87 o 
   6  15   8        0.64       46.62     25.62 o 
   7  15   8       11.55       16.85     21.57 o 
   0  16   8        3.92        5.49     27.44 o 
   1  16   8        4.41       -0.28     15.93 o 
   2  16   8        0.02       12.06     22.91 o 
   3  16   8       13.61       23.81     19.96 o 
   4  16   8        1.95        3.76     16.91 o 
   5  16   8       23.03       68.06     27.08 o 
   6  16   8        9.49       21.44     25.43 o 
   1  17   8        1.36       -0.20     18.84 o 
   2  17   8        6.61      -22.95     22.95 o 
   3  17   8        0.55       19.81     23.91 o 
   4  17   8        0.32       -1.32     19.55 o 
   1   0   9     1889.95     1960.79    105.12 o 
   3   0   9        8.39        8.34     10.66 o 
   5   0   9       91.00       61.27     16.59 o 
   7   0   9        8.05      -11.12     14.21 o 
   9   0   9       26.40        8.61     21.66 o 
  11   0   9        1.01       -8.20     19.41 o 
   0   1   9      268.25      303.38     28.61 o 
   1   1   9       43.58       63.85     15.03 o 
   2   1   9       26.90       60.10     17.16 o 
   3   1   9      107.19      123.41     14.08 o 
   4   1   9      105.44       99.58     14.04 o 
   5   1   9      390.50      373.30     24.40 o 
   6   1   9      161.83      155.87     17.44 o 
   7   1   9       32.46       49.32     12.84 o 
   8   1   9       20.81       15.74     11.16 o 
   9   1   9       14.13       21.12     13.39 o 
  10   1   9        6.02       -0.52     11.48 o 
  11   1   9        9.75       23.11     15.97 o 
  12   1   9        0.00       24.51     18.46 o 
   1   2   9        7.51       18.77     10.49 o 
   2   2   9        1.69       21.26     10.05 o 
   3   2   9       34.87       34.98     10.36 o 
   4   2   9      238.24      207.75     17.40 o 
   5   2   9      161.74      154.88     16.05 o 
   6   2   9      182.35      202.37     17.24 o 
   7   2   9        2.51       -9.09      9.09 o 
   8   2   9       63.82       95.90     16.73 o 
   9   2   9       10.24       -1.87     11.14 o 
  10   2   9       13.09       14.14     12.71 o 
  11   2   9        6.14        5.45     15.76 o 
  12   2   9       16.83        9.29     17.22 o 
   0   3   9      612.42      621.18     70.20 o 
   1   3   9       63.25       44.36     13.29 o 
   2   3   9      348.85      322.30     26.88 o 
   3   3   9        0.43       24.37     11.96 o 
   4   3   9       71.15      112.36     17.42 o 
   5   3   9     1299.48     1266.93     68.09 o 
   6   3   9       76.48       35.56      9.25 o 
   7   3   9       12.63        4.06      8.45 o 
   8   3   9        3.06       25.70     12.48 o 
   9   3   9      147.93      160.12     22.51 o 
  10   3   9        0.02       -9.42     12.94 o 
  11   3   9        2.61       15.50     15.92 o 
  12   3   9        7.34        5.93     16.88 o 
   1   4   9      428.18      380.27     29.98 o 
   2   4   9     1069.91     1237.89     64.81 o 
   3   4   9      195.77      178.43     24.32 o 
   4   4   9      243.74      252.78     21.53 o 
   5   4   9       84.88       95.17     15.36 o 
   6   4   9       44.18       40.02     12.53 o 
   7   4   9        0.63       -8.28     12.37 o 
   8   4   9       24.67       49.55     21.94 o 
   9   4   9        1.09       42.39     16.40 o 
  10   4   9        1.84       19.61     14.12 o 
  11   4   9       19.03       12.46     15.47 o 
  12   4   9       32.93       32.64     23.05 o 
   0   5   9       23.58       66.47     21.31 o 
   1   5   9      760.39      797.38     48.42 o 
   2   5   9       19.59       33.45     13.10 o 
   3   5   9      198.36      213.01     21.97 o 
   4   5   9      434.59      394.13     29.23 o 
   5   5   9       36.65       56.87     15.95 o 
   6   5   9       46.30       32.12     11.39 o 
   7   5   9        4.75       17.38     12.05 o 
   8   5   9        5.25       -2.19     11.60 o 
   9   5   9       22.94       35.59     15.01 o 
  10   5   9        4.82       36.59     19.96 o 
  11   5   9        0.04       -5.11     16.69 o 
  12   5   9        3.72       43.09     23.68 o 
   1   6   9        3.13       46.26     16.25 o 
   2   6   9        1.44        1.79     11.87 o 
   3   6   9       73.22       68.85     14.16 o 
   4   6   9       14.07       53.71     15.48 o 
   5   6   9      169.31      151.17     20.88 o 
   6   6   9       15.85       46.16     21.69 o 
   7   6   9        9.93       10.45     17.54 o 
   8   6   9        6.77       17.18     21.13 o 
   9   6   9       21.69       29.38     16.80 o 
  10   6   9        8.31       61.48     23.60 o 
  11   6   9        5.58       44.71     19.52 o 
   0   7   9      874.81      782.71     69.98 o 
   1   7   9        5.37       15.90     11.26 o 
   2   7   9       40.92       48.77     12.81 o 
   3   7   9       27.49       18.94     15.57 o 
   4   7   9      268.58      282.03     31.59 o 
   5   7   9      257.86      204.95     26.23 o 
   6   7   9       25.23       25.81     15.99 o 
   7   7   9       21.51       26.08     17.42 o 
   8   7   9        9.55       33.11     17.42 o 
   9   7   9       20.50       10.04     13.74 o 
  10   7   9        5.09       32.43     19.60 o 
  11   7   9        0.17       36.13     22.20 o 
   1   8   9       14.25       15.62     10.36 o 
   2   8   9      108.89      132.33     16.83 o 
   3   8   9      368.21      354.18     34.25 o 
   4   8   9       22.87       22.89     12.88 o 
   5   8   9       55.88       68.21     21.13 o 
   6   8   9        1.71       -7.23     16.02 o 
   7   8   9       10.52       20.86     19.40 o 
   8   8   9       45.45       29.24     18.00 o 
   9   8   9        0.05       26.53     18.74 o 
  10   8   9        3.74       -5.95     18.14 o 
  11   8   9       26.15       48.63     24.50 o 
   0   9   9      148.25      164.77     33.17 o 
   1   9   9      181.67      183.10     26.11 o 
   2   9   9       94.56       90.70     15.60 o 
   3   9   9       62.97       69.35     19.76 o 
   4   9   9       82.79      149.37     25.35 o 
   5   9   9       31.49       41.42     17.36 o 
   6   9   9      142.92      107.96     25.33 o 
   7   9   9        0.14       -7.15     15.85 o 
   8   9   9       16.99       46.42     18.94 o 
   9   9   9        3.85       25.81     16.22 o 
  10   9   9       10.25       41.07     24.16 o 
   1  10   9       10.58       27.15     13.59 o 
   2  10   9        0.36       29.68     14.12 o 
   3  10   9       23.80       59.03     17.27 o 
   4  10   9       27.56       52.19     19.89 o 
   5  10   9        7.72        8.91     15.98 o 
   6  10   9       12.73       32.78     18.63 o 
   7  10   9       32.71       13.94     15.40 o 
   8  10   9        0.30       30.97     19.27 o 
   9  10   9        0.22       16.13     16.30 o 
  10  10   9        0.31      -20.16     20.16 o 
   0  11   9      104.25       70.01     21.38 o 
   1  11   9       35.46       43.59     14.69 o 
   2  11   9       17.53       28.02     15.12 o 
   3  11   9       73.23       61.64     21.62 o 
   4  11   9        8.87       39.80     22.67 o 
   5  11   9        8.69       25.68     18.96 o 
   6  11   9        0.28       22.04     17.83 o 
   7  11   9       43.30       21.39     16.33 o 
   8  11   9        0.93       27.42     20.88 o 
   9  11   9       10.71        7.00     17.18 o 
   1  12   9        3.34        9.82     13.61 o 
   2  12   9       97.37       85.13     23.46 o 
   3  12   9       46.88       77.76     24.65 o 
   4  12   9       16.36       36.05     19.98 o 
   5  12   9        0.30       24.15     17.82 o 
   6  12   9        0.00       -4.33     17.00 o 
   7  12   9        1.33       -4.26     15.67 o 
   8  12   9        0.79        3.45     16.05 o 
   0  13   9        0.18      -16.58     18.96 o 
   1  13   9       33.51       37.90     15.88 o 
   2  13   9       14.59       12.57     14.63 o 
   3  13   9        9.75      -13.32     15.07 o 
   4  13   9        0.20       16.06     18.21 o 
   5  13   9       14.59       59.06     23.28 o 
   6  13   9        8.50        3.97     15.41 o 
   7  13   9        1.92        2.88     15.98 o 
   8  13   9        0.52        5.05     18.51 o 
   1  14   9        5.29       -6.19     17.57 o 
   2  14   9       11.29       21.18     21.68 o 
   3  14   9        0.33       39.91     23.92 o 
   4  14   9        0.14       22.90     21.49 o 
   5  14   9       28.15       23.99     19.90 o 
   6  14   9        0.41       26.67     20.65 o 
   7  14   9        1.22       42.50     26.04 o 
   0  15   9        0.18      -12.97     29.79 o 
   1  15   9       31.35        7.51     17.39 o 
   2  15   9        9.16       -8.83     20.37 o 
   3  15   9        3.79       11.79     19.49 o 
   4  15   9       12.61        9.63     18.07 o 
   5  15   9        7.11        1.11     15.40 o 
   1  16   9       22.39        9.71     24.15 o 
   2  16   9       22.50       39.85     27.96 o 
   3  16   9        8.48       -0.65     18.98 o 
   4  16   9       11.55       22.04     25.11 o 
   0   0  10     3260.59     3635.42    420.99 o 
   2   0  10      581.61      619.19     47.87 o 
   4   0  10        4.62       29.89     14.28 o 
   6   0  10       15.26       33.90     17.15 o 
   8   0  10       17.66        3.63     15.25 o 
  10   0  10       28.40       38.93     34.17 o 
   1   1  10      209.73      173.31     19.16 o 
   2   1  10        9.16       31.29     12.03 o 
   3   1  10        0.02       10.64     10.04 o 
   4   1  10      180.78      164.98     16.05 o 
   5   1  10        1.35       10.77      7.88 o 
   6   1  10       39.19       52.33     14.88 o 
   7   1  10      102.99       81.53     13.84 o 
   8   1  10       58.80       66.02     15.20 o 
   9   1  10       36.31       55.66     17.29 o 
  10   1  10       12.86        0.41     12.97 o 
  11   1  10       21.47        9.38     18.80 o 
   0   2  10       12.19       38.39     19.07 o 
   1   2  10      109.28      142.51     23.70 o 
   2   2  10       58.56       41.30     13.28 o 
   3   2  10       12.28       16.25     10.13 o 
   4   2  10       86.39      105.92     15.54 o 
   5   2  10       18.30       13.30      9.97 o 
   6   2  10       15.41       21.34     11.12 o 
   7   2  10        0.75       26.28     13.61 o 
   8   2  10        2.50        6.45     12.81 o 
   9   2  10        7.32        7.56     14.37 o 
  10   2  10       10.02        7.39     16.82 o 
  11   2  10        0.54       -9.47     17.77 o 
   1   3  10        5.55       24.29     13.74 o 
   2   3  10      131.53      107.71     18.25 o 
   3   3  10      596.97      499.65     35.89 o 
   4   3  10       49.24       32.98     11.78 o 
   5   3  10       17.64       28.04     12.70 o 
   6   3  10       51.64       88.14     16.68 o 
   7   3  10        1.54       10.34     11.81 o 
   8   3  10        6.95       29.34     16.39 o 
   9   3  10       32.65       20.50     15.54 o 
  10   3  10        5.03       21.97     19.09 o 
  11   3  10        0.60       13.54     21.73 o 
   0   4  10      635.53      654.74     65.02 o 
   1   4  10       62.09       99.91     18.40 o 
   2   4  10      855.31      924.24     54.17 o 
   3   4  10       52.41       91.03     18.47 o 
   4   4  10        8.09       15.98     12.80 o 
   5   4  10       37.49       32.35     13.24 o 
   6   4  10       13.41       54.41     15.93 o 
   7   4  10       62.65       63.56     19.60 o 
   8   4  10       16.19       19.31     15.30 o 
   9   4  10       15.85       26.95     16.72 o 
  10   4  10        0.33        1.29     15.98 o 
  11   4  10       22.17       28.74     22.23 o 
   1   5  10       94.04      122.30     19.38 o 
   2   5  10        3.34       32.45     15.62 o 
   3   5  10      246.39      227.74     28.30 o 
   4   5  10        0.12       -1.89     10.43 o 
   5   5  10       12.64       27.31     14.57 o 
   6   5  10       31.88       39.80     18.13 o 
   7   5  10       68.20       91.30     22.35 o 
   8   5  10       33.67       23.44     16.57 o 
   9   5  10        0.01       40.93     18.81 o 
  10   5  10       10.99       21.29     17.73 o 
  11   5  10       12.27       72.76     40.17 o 
   0   6  10       93.43      159.41     31.76 o 
   1   6  10       36.89       58.98     16.43 o 
   2   6  10       13.85       25.77     13.29 o 
   3   6  10        1.93       11.19     12.28 o 
   4   6  10       42.54       45.59     17.00 o 
   5   6  10       73.51       80.46     19.51 o 
   6   6  10        4.12       10.68     15.51 o 
   7   6  10       16.07       21.02     16.72 o 
   8   6  10        0.22       12.04     16.70 o 
   9   6  10       42.02       44.79     19.71 o 
  10   6  10        7.76       16.17     17.91 o 
   1   7  10        0.23       15.88     12.19 o 
   2   7  10       86.93      104.82     20.45 o 
   3   7  10      327.29      285.70     27.10 o 
   4   7  10       12.72       18.55     14.50 o 
   5   7  10       84.71       66.32     23.33 o 
   6   7  10       16.43        4.80     15.02 o 
   7   7  10        9.68       15.51     17.57 o 
   8   7  10        0.19       11.54     15.62 o 
   9   7  10        0.97       22.34     18.80 o 
  10   7  10        0.02        8.79     17.42 o 
   0   8  10        3.14        2.22     14.95 o 
   1   8  10      102.64      104.36     19.28 o 
   2   8  10      410.42      435.12     35.92 o 
   3   8  10       15.42       19.84     14.32 o 
   4   8  10       13.40       49.03     20.06 o 
   5   8  10       60.62       47.88     22.20 o 
   6   8  10        4.21       -7.36     13.91 o 
   7   8  10        9.42        7.92     15.90 o 
   8   8  10        1.30        0.09     13.81 o 
   9   8  10        1.16       43.73     21.95 o 
  10   8  10       17.99       57.31     24.84 o 
   1   9  10       21.30       10.04     11.73 o 
   2   9  10        7.72        2.79     13.98 o 
   3   9  10       39.95       25.79     14.64 o 
   4   9  10       13.53       24.05     17.62 o 
   5   9  10       37.43       65.88     23.01 o 
   6   9  10        9.59        9.63     17.14 o 
   7   9  10        0.00       17.97     18.35 o 
   8   9  10        8.90       61.60     29.15 o 
   9   9  10       16.63       26.37     21.41 o 
   0  10  10       10.18       24.33     20.42 o 
   1  10  10      177.70      225.75     28.34 o 
   2  10  10        8.86      -10.09     13.60 o 
   3  10  10        5.05       40.72     19.60 o 
   4  10  10        7.22       25.62     18.22 o 
   5  10  10       62.92      103.59     27.59 o 
   6  10  10        0.00       31.55     29.73 o 
   7  10  10        1.14        6.03     16.66 o 
   8  10  10        2.03      -15.40     18.99 o 
   9  10  10        1.24       21.44     18.37 o 
   1  11  10       45.05       51.38     22.24 o 
   2  11  10        0.02       27.20     21.18 o 
   3  11  10        1.84        6.82     17.92 o 
   4  11  10        1.24       -4.17     15.10 o 
   5  11  10       13.77       -0.66     14.97 o 
   6  11  10       18.71       19.28     17.50 o 
   7  11  10        3.31        0.89     14.77 o 
   8  11  10        7.36       11.55     16.31 o 
   0  12  10       41.56       78.31     39.67 o 
   1  12  10        1.05        7.13     13.16 o 
   2  12  10       15.28       10.23     17.76 o 
   3  12  10       11.62       17.18     17.58 o 
   4  12  10       18.18      -14.52     17.59 o 
   5  12  10       17.35       -5.51     16.51 o 
   6  12  10       12.11       38.30     26.05 o 
   7  12  10        9.40        6.96     16.69 o 
   1  13  10       30.13       30.00     23.31 o 
   2  13  10        4.95       15.72     17.41 o 
   3  13  10        0.37       -1.42     16.47 o 
   4  13  10        8.02       37.49     26.29 o 
   5  13  10        9.07        3.34     17.77 o 
   6  13  10       10.13       17.24     24.25 o 
   0  14  10       24.17       -1.58     36.98 o 
   1  14  10        5.12        4.09     19.99 o 
   2  14  10        3.90        6.41     19.55 o 
   3  14  10       22.08        7.22     18.76 o 
   4  14  10        1.22        4.62     18.37 o 
   5  14  10        0.34       11.69     21.61 o 
   1  15  10       25.92        1.82     21.59 o 
   2  15  10        1.34       38.59     33.01 o 
   3  15  10       26.86       -9.22     21.13 o 
   1   0  11       19.99       14.36     15.06 o 
   3   0  11        5.22       24.36     17.81 o 
   5   0  11       12.69        3.95     14.65 o 
   7   0  11       40.34       29.76     19.34 o 
   9   0  11       18.77       49.08     34.90 o 
   0   1  11       42.27       43.98     22.14 o 
   1   1  11       13.40       26.92     15.05 o 
   2   1  11        2.32       29.17     13.26 o 
   3   1  11      152.00      145.05     18.80 o 
   4   1  11       21.32       36.22     13.13 o 
   5   1  11       41.70       58.19     15.20 o 
   6   1  11        8.38       -0.24      9.36 o 
   7   1  11       36.85       19.46     13.63 o 
   8   1  11       31.81       37.17     18.72 o 
   9   1  11       22.76       39.26     23.39 o 
  10   1  11        3.75        7.42     17.90 o 
   1   2  11       24.64       15.16     13.91 o 
   2   2  11      274.09      268.50     26.71 o 
   3   2  11        5.88        3.90     12.37 o 
   4   2  11        2.18       13.27     13.66 o 
   5   2  11       37.94       23.41     13.27 o 
   6   2  11       62.07       47.21     16.85 o 
   7   2  11        6.84       11.05     13.81 o 
   8   2  11       33.26       31.69     16.91 o 
   9   2  11        5.33       18.45     19.05 o 
  10   2  11        8.13      -11.06     19.60 o 
   0   3  11      101.20       89.41     30.03 o 
   1   3  11      238.71      221.86     26.66 o 
   2   3  11       73.26      110.58     19.22 o 
   3   3  11      201.56      203.69     25.90 o 
   4   3  11       24.06       36.40     13.59 o 
   5   3  11       15.23       19.02     10.69 o 
   6   3  11       21.78       18.56     18.14 o 
   7   3  11       16.23       49.31     23.99 o 
   8   3  11        0.09       29.23     17.24 o 
   9   3  11       24.41       23.12     19.74 o 
  10   3  11        0.84      -10.26     22.71 o 
   1   4  11        0.00       34.10     16.85 o 
   2   4  11       74.95      112.90     20.21 o 
   3   4  11       13.44       21.25     17.20 o 
   4   4  11        0.20        1.75     18.08 o 
   5   4  11        7.65       24.88     16.08 o 
   6   4  11       16.75       45.24     19.51 o 
   7   4  11        1.07        0.09     13.33 o 
   8   4  11        1.36       15.21     17.30 o 
   9   4  11        0.25       26.87     17.83 o 
  10   4  11        0.03       13.86     22.37 o 
   0   5  11      123.03      128.34     29.52 o 
   1   5  11       62.44       91.82     20.34 o 
   2   5  11       31.44       38.17     15.16 o 
   3   5  11        2.60        5.68     11.31 o 
   4   5  11       37.45        3.35     14.23 o 
   5   5  11       74.10       90.34     20.92 o 
   6   5  11       44.53       22.96     18.26 o 
   7   5  11        0.36        0.70     14.37 o 
   8   5  11       24.42       25.47     19.05 o 
   9   5  11        0.92       17.81     18.25 o 
  10   5  11        5.51       16.02     20.89 o 
   1   6  11      106.42       72.94     18.61 o 
   2   6  11        0.11       30.08     14.71 o 
   3   6  11       13.87       47.17     15.02 o 
   4   6  11        0.14        0.87     13.60 o 
   5   6  11       77.19       52.36     20.00 o 
   6   6  11        3.26      -20.35     20.35 o 
   7   6  11        0.03       19.94     18.83 o 
   8   6  11       72.43       39.50     20.30 o 
   9   6  11        4.62       -3.91     16.45 o 
   0   7  11       83.06       40.00     22.29 o 
   1   7  11      177.44      136.47     21.57 o 
   2   7  11        1.32       27.21     17.61 o 
   3   7  11        0.18       13.77     14.70 o 
   4   7  11       26.04       60.08     21.03 o 
   5   7  11       35.38       38.87     21.98 o 
   6   7  11       20.53       54.65     19.23 o 
   7   7  11       11.53        7.57     15.22 o 
   8   7  11       11.26       39.44     23.77 o 
   9   7  11        0.19       34.67     20.31 o 
   1   8  11       18.57       30.24     14.71 o 
   2   8  11       15.09       16.29     16.30 o 
   3   8  11       45.69       80.81     22.70 o 
   4   8  11       31.72       18.64     16.68 o 
   5   8  11        2.57        6.65     16.87 o 
   6   8  11        0.80       58.76     22.86 o 
   7   8  11       17.80       27.52     21.43 o 
   8   8  11        2.03       29.32     21.85 o 
   0   9  11       47.78       16.47     19.86 o 
   1   9  11        2.51       -8.06     12.76 o 
   2   9  11       12.05        2.65     13.61 o 
   3   9  11        1.15       16.95     17.91 o 
   4   9  11        2.42       -6.85     16.93 o 
   5   9  11       29.21       36.85     21.08 o 
   6   9  11       34.78       43.31     21.10 o 
   7   9  11        7.51       22.37     19.02 o 
   8   9  11        0.10        1.64     16.44 o 
   1  10  11       86.56       67.10     22.33 o 
   2  10  11       61.54       44.67     22.99 o 
   3  10  11        0.14        6.78     16.35 o 
   4  10  11       12.15        6.09     17.01 o 
   5  10  11       15.19        3.17     17.42 o 
   6  10  11        0.65        5.87     17.98 o 
   7  10  11       22.33       51.28     24.26 o 
   0  11  11       76.31       59.46     32.19 o 
   1  11  11       29.82       21.63     17.96 o 
   2  11  11        3.01       -9.40     19.33 o 
   3  11  11       13.06       12.49     19.12 o 
   4  11  11        5.36        1.47     15.62 o 
   5  11  11       23.17      -16.90     19.26 o 
   6  11  11       23.31       11.85     18.77 o 
   1  12  11        9.14        5.07     21.56 o 
   2  12  11        1.77        2.85     17.37 o 
   3  12  11        4.57       21.18     20.96 o 
   4  12  11       10.36        5.92     16.98 o 
   5  12  11        1.65       13.88     21.19 o 
   0  13  11        1.02       15.62     40.06 o 
   1  13  11       70.01       67.67     31.42 o 
   2  13  11       12.33       33.65     24.72 o 
   3  13  11        2.21        5.52     18.54 o 
   4  13  11       10.73       -3.72     18.30 o 
   1  14  11       25.32       -9.58     27.32 o 
   2  14  11        0.01      -17.75     24.31 o 
   0   0  12      118.20      127.23     47.17 o 
   2   0  12      304.80      251.87     47.62 o 
   4   0  12       30.41       35.75     25.73 o 
   6   0  12       43.41       38.76     25.90 o 
   8   0  12        0.42       48.52     43.02 o 
   1   1  12      133.45      132.47     26.82 o 
   2   1  12       12.58       38.34     22.38 o 
   3   1  12       30.66       12.23     15.65 o 
   4   1  12        0.70       11.62     14.60 o 
   5   1  12      110.07       72.85     20.38 o 
   6   1  12        0.00        3.71     15.34 o 
   7   1  12        6.46       10.80     19.77 o 
   8   1  12        1.61      -10.09     20.89 o 
   9   1  12        5.37       -7.04     19.44 o 
   0   2  12        0.01       30.62     28.84 o 
   1   2  12        0.12       28.95     17.94 o 
   2   2  12       13.88       11.95     14.87 o 
   3   2  12        1.18        3.12     14.34 o 
   4   2  12        4.02       26.62     15.51 o 
   5   2  12        1.92       13.64     14.62 o 
   6   2  12       10.32       14.62     16.25 o 
   7   2  12       19.14      103.31     48.03 o 
   8   2  12        0.17       14.94     19.62 o 
   9   2  12        1.11       20.44     23.64 o 
   1   3  12        6.38        9.29     13.38 o 
   2   3  12        0.10        1.95     11.74 o 
   3   3  12        3.69       14.72     13.30 o 
   4   3  12        1.54        6.78     14.80 o 
   5   3  12        2.87       -5.94     16.65 o 
   6   3  12       16.31       29.05     32.73 o 
   7   3  12       18.11       36.32     18.90 o 
   8   3  12       40.73       41.98     21.59 o 
   9   3  12        0.01       -2.76     19.73 o 
   0   4  12        1.70        7.01     18.64 o 
   1   4  12        1.17       25.46     15.34 o 
   2   4  12       43.03       30.49     14.82 o 
   3   4  12       13.03       24.76     14.27 o 
   4   4  12        6.78       45.93     20.45 o 
   5   4  12       94.56      111.33     27.63 o 
   6   4  12        6.42       13.54     18.52 o 
   7   4  12       10.68       24.54     21.58 o 
   8   4  12        0.00       24.27     20.36 o 
   1   5  12       34.14       37.65     16.03 o 
   2   5  12       25.98       39.49     17.46 o 
   3   5  12        6.26        0.05     12.77 o 
   4   5  12       16.18       13.56     15.64 o 
   5   5  12       61.41       33.06     19.91 o 
   6   5  12        0.11       24.01     17.84 o 
   7   5  12        9.23       20.20     23.86 o 
   8   5  12        0.40        7.80     19.61 o 
   0   6  12       15.23       56.38     30.50 o 
   1   6  12       13.01       12.44     16.15 o 
   2   6  12        5.51       10.17     13.89 o 
   3   6  12        2.69       31.67     17.32 o 
   4   6  12        0.02      -12.60     20.10 o 
   5   6  12       11.26       37.03     20.57 o 
   6   6  12        2.53        6.49     19.03 o 
   7   6  12       35.46       62.03     25.15 o 
   8   6  12        4.64      -15.11     20.90 o 
   1   7  12       20.31       40.05     16.67 o 
   2   7  12       11.18       41.97     19.23 o 
   3   7  12        7.64       41.02     19.15 o 
   4   7  12        3.93      -11.74     17.43 o 
   5   7  12       17.45       58.13     24.73 o 
   6   7  12        0.11        0.89     16.99 o 
   7   7  12        0.83       27.79     23.09 o 
   0   8  12       74.43       56.67     27.27 o 
   1   8  12       26.77       37.01     19.24 o 
   2   8  12        2.91       45.18     21.34 o 
   3   8  12        4.52       25.43     19.79 o 
   4   8  12       36.48       94.85     31.46 o 
   5   8  12       12.81        6.39     18.86 o 
   6   8  12       13.30       14.07     19.10 o 
   7   8  12        0.95        0.25     18.74 o 
   1   9  12        3.82       19.06     17.06 o 
   2   9  12        1.94       -0.78     18.25 o 
   3   9  12        0.21       42.91     22.63 o 
   4   9  12        1.14        5.64     18.00 o 
   5   9  12        0.23        4.85     18.39 o 
   6   9  12        3.57       28.95     25.59 o 
   0  10  12        6.11        3.25     22.40 o 
   1  10  12       29.11       26.12     27.87 o 
   2  10  12        0.59       13.09     20.61 o 
   3  10  12       16.18       48.62     28.55 o 
   4  10  12        0.72       30.48     24.05 o 
   5  10  12        4.92       -8.26     18.63 o 
   1  11  12        2.31       14.58     22.24 o 
   2  11  12        8.59       42.88     32.60 o 
   3  11  12       13.83       10.22     21.78 o 
   4  11  12        0.26       19.30     24.77 o 
   0  12  12        1.04      -10.78     40.21 o 
   1  12  12       19.38       60.78     35.13 o 
   2  12  12        0.16      -16.21     24.43 o 
   1   0  13       25.57       30.72     29.18 o 
   3   0  13       19.01       14.43     25.47 o 
   5   0  13        8.40      -13.65     25.88 o 
   7   0  13       11.00       37.26     43.07 o 
   0   1  13        1.49       27.93     30.10 o 
   1   1  13       10.34       27.94     19.86 o 
   2   1  13        0.27       37.83     19.89 o 
   3   1  13       32.32       60.46     22.26 o 
   4   1  13       51.33       59.10     23.27 o 
   5   1  13       11.50       26.96     24.46 o 
   6   1  13        0.91       -8.74     30.27 o 
   7   1  13        0.27       63.42     37.97 o 
   1   2  13       12.92        1.52     15.98 o 
   2   2  13        2.17        6.67     15.56 o 
   3   2  13       13.65       29.83     19.20 o 
   4   2  13       52.50       19.79     17.85 o 
   5   2  13        0.27       11.02     20.21 o 
   6   2  13       34.27       50.34     26.64 o 
   7   2  13       36.12       71.66     25.95 o 
   0   3  13       33.26       80.89     34.17 o 
   1   3  13       17.46       11.82     16.26 o 
   2   3  13        0.87       23.35     21.94 o 
   3   3  13       48.25       64.07     21.48 o 
   4   3  13       39.47       36.61     24.00 o 
   5   3  13        6.23      -12.42     20.89 o 
   6   3  13        1.05        1.90     18.05 o 
   7   3  13        6.47       -3.31     24.45 o 
   1   4  13       11.91       15.11     19.61 o 
   2   4  13        1.78       11.70     16.60 o 
   3   4  13        0.96       -0.33     18.80 o 
   4   4  13       14.73       -3.51     17.48 o 
   5   4  13        8.73        6.32     20.18 o 
   6   4  13        6.77        4.15     19.78 o 
   7   4  13        2.24       40.98     27.52 o 
   0   5  13        4.05       14.78     21.81 o 
   1   5  13       16.65       19.79     18.87 o 
   2   5  13        0.00       -7.19     16.97 o 
   3   5  13        2.57        1.12     15.40 o 
   4   5  13        2.46       43.89     22.25 o 
   5   5  13        1.31       24.58     28.62 o 
   6   5  13        0.45       -9.00     22.15 o 
   1   6  13       31.83       27.60     17.96 o 
   2   6  13        4.76       13.04     16.02 o 
   3   6  13       10.37       30.72     24.43 o 
   4   6  13        1.74       -7.35     19.59 o 
   5   6  13        0.36       16.31     21.62 o 
   6   6  13        8.58       28.21     24.50 o 
   0   7  13        7.61       38.65     30.54 o 
   1   7  13        2.15       -2.26     15.37 o 
   2   7  13        0.01      -18.86     23.45 o 
   3   7  13        3.51       42.02     26.48 o 
   4   7  13        0.36      -11.01     20.69 o 
   5   7  13        0.06        6.78     20.04 o 
   1   8  13        0.03       -3.26     16.47 o 
   2   8  13        1.12        7.25     16.97 o 
   3   8  13        4.79       22.17     21.38 o 
   4   8  13        1.66       -3.21     19.35 o 
   5   8  13        9.53        5.43     22.68 o 
   0   9  13        3.34       25.38     32.20 o 
   1   9  13       21.53       10.93     20.03 o 
   2   9  13       14.22        0.41     17.72 o 
   3   9  13       13.84       -0.20     19.20 o 
   1  10  13        2.44       10.68     20.68 o 
   2  10  13        9.49        2.95     21.29 o 
   0   0  14        2.24       -2.86     41.58 o 
   2   0  14       17.13       36.51     44.43 o 
   4   0  14       45.11       77.97     55.84 o 
   1   1  14        0.98       28.67     20.30 o 
   2   1  14       18.97       -9.77     18.26 o 
   3   1  14        4.82        5.82     19.03 o 
   4   1  14        8.42       17.48     21.40 o 
   5   1  14        0.96       18.01     26.42 o 
   0   2  14        0.36       18.41     26.21 o 
   1   2  14       26.17       34.06     22.55 o 
   2   2  14        0.12       31.27     20.57 o 
   3   2  14        0.08       19.58     22.80 o 
   4   2  14        1.20       -3.17     17.90 o 
   5   2  14        0.16       16.71     25.77 o 
   1   3  14       32.53       34.47     21.48 o 
   2   3  14       12.16       24.90     24.41 o 
   3   3  14        1.29       10.88     20.56 o 
   4   3  14        4.20        5.04     28.49 o 
   5   3  14        0.03       26.16     28.75 o 
   0   4  14        0.04       46.90     35.26 o 
   1   4  14        5.84       49.04     26.48 o 
   2   4  14        0.01       57.23     29.85 o 
   3   4  14        1.16       30.94     31.87 o 
   4   4  14        5.58       19.58     23.31 o 
   1   5  14       14.66       26.22     29.75 o 
   2   5  14        0.03       42.27     27.93 o 
   3   5  14        0.24       61.89     29.63 o 
   4   5  14       16.17       21.96     25.14 o 
   0   6  14        0.25        4.43     30.09 o 
   1   6  14        0.75       18.47     23.06 o 
   2   6  14        1.29       34.44     27.12 o 
   3   6  14        3.32        5.18     21.83 o 
   1   7  14       57.20      123.20     56.59 o 
                                                 
